# Supplementary material for: The DEAD-box RNA helicase RhlB is required for efficient RNA processing at low temperature in Caulobacter
Source: Microbiol Spectr. 2023 Oct 18;11(6):e01934-23. doi: 10.1128/spectrum.01934-23 (PMC10715135; doi:10.1128/spectrum.01934-23)
Supplement: Table S3 — Differentially expressed genes between rhlB mutant and wt. [file spectrum.01934-23-s0002.xlsx]

## Sheet: Summary
Supplemental Material - Table S3: Differentially expressed genes between rhlB mutant and wt
The DEAD-box RNA helicase RhlB is required for efficient RNA processing at low temperature in Caulobacter
Hugo L. de Araújoa*, Beatriz A. Picinatob*, Alan P.R. Lorenzettib, Nisansala S. Muthunayakec$, I.W. Rathnayaka-Mudiyanselagec, Naara M. dos Santosa, Jared Schraderc, Tie Koideb, Marilis V. Marquesa#
		Description
gffid		gene annotation
locus_tag		locus identifier (CCNA #)
entrezid		gene ID on NCBI database
geneName		name of annotaded gene
log2FoldChange		ratio of expression of given gene in ∆rhlB in relation to NA 1000 at either 30°C ou 10°C
padj		p-value adjusted for multiple tests
upORdown		behaviour of given gene regarding its fold change
product		product of given gene
COG		functional category of given gene in Cluster of Orthologous Groups database
Methodology
Three replicates of wild type NA1000 and ∆rhlB cultures were grown in the same batch of M2 minimal medium at 30°C and then transferred or not to 10°C for 2 h. Aliquots of 2 ml cultures were harvested for RNA extraction and libraries preparation. RNA-Seq raw data was processed using the frtc pipeline (https://github.com/alanlorenzetti/frtc/) and DESeq2 (https://github.com/alanlorenzetti/ccrescentu…

## Sheet: RhlB30C_vs_NA100030C
gffid	locus_tag	entrezid	geneName	log2FoldChange	padj	upORdown	product	COG
gene-CCNA_01923	CCNA_01923	7330063	CCNA_01923	-11.98	1.361e-21	DownRegulated	ATP-dependent RNA helicase	Replication, recombination and repair
gene-CCNA_01457	CCNA_01457	7330191	CCNA_01457	-2.432	0.005924	DownRegulated	hypothetical protein	Undefined
gene-CCNA_02274	CCNA_02274	7332640	CCNA_02274	-2.159	0.006792	DownRegulated	EF-Hand domain protein	Undefined
gene-CCNA_02275	CCNA_02275	7332641	CCNA_02275	-2.05	1.488e-07	DownRegulated	ABC transporter, periplasmic component	Undefined
gene-CCNA_03599	CCNA_03599	7329682	CCNA_03599	-1.906	2.337e-28	DownRegulated	aspartate-semialdehyde dehydrogenase	Amino acid transport and metabolism
gene-CCNA_02277	CCNA_02277	7332643	CCNA_02277	-1.884	0.002643	DownRegulated	TonB-dependent outer membrane channel	Inorganic ion transport and metabolism
gene-CCNA_03587	CCNA_03587	7332585	CCNA_03587	-1.816	4.166e-26	DownRegulated	entericidin B-like protein	Function unknown
gene-CCNA_03157	CCNA_03157	7330995	CCNA_03157	-1.719	4.166e-26	DownRegulated	hypothetical protein	Undefined
gene-CCNA_03156	CCNA_03156	7330994	CCNA_03156	-1.697	5.485e-15	DownRegulated	putative periplasmic protein	Function unknown
gene-CCNA_03904	CCNA_03904	17829442	CCNA_03904	-1.634	8.213e-07	DownRegulated	hypothetical protein	Undefined
gene-CCNA_03503	CCNA_03503	7332500	CCNA_03503	-1.628	1.216e-47	DownRegulated	YceI-family periplasmic protein	General function prediction only
gene-CCNA_00028	CCNA_00028	7332118	CCNA_00028	-1.615	8.262e-39	DownRegulated	TonB-dependent receptor	Inorganic ion transport and metabolism
gene-CCNA_03097	CCNA_03097	7333551	CCNA_03097	-1.594	2.13e-17	DownRegulated	aldo/keto reductase family protein	General function prediction only
gene-CCNA_02452	CCNA_02452	7331687	CCNA_02452	-1.584	9.14e-06	DownRegulated	hypothetical protein	Undefined
gene-CCNA_00059	CCNA_00059	7332149	CCNA_00059	-1.427	1.111e-18	DownRegulated	oxygen-insensitive NADH nitroreductase	Energy production and conversion
gene-CCNA_01516	CCNA_01516	7333190	CCNA_01516	-1.36	1.899e-05	DownRegulated	NAD(P)H:FMN oxidoreductase family protein	Energy production and conversion
gene-CCNA_02872	CCNA_02872	7331302	CCNA_02872	-1.356	0.0001452	DownRegulated	phage prohead protease	Mobilome: prophages, transposons
gene-CCNA_02341	CCNA_02341	7332295	CCNA_02341	-1.324	1.618e-06	DownRegulated	small heat shock protein	Posttranslational modification, protein turnover, chaperones
gene-CCNA_02273	CCNA_02273	7332639	CCNA_02273	-1.323	7.118e-13	DownRegulated	glutathione peroxidase	Undefined
gene-CCNA_00882	CCNA_00882	7329922	CCNA_00882	-1.314	0.003327	DownRegulated	hypothetical protein	Undefined
gene-CCNA_03155	CCNA_03155	7330993	CCNA_03155	-1.241	4.117e-15	DownRegulated	PepSY-associated transmembrane protein	Function unknown
gene-CCNA_03807	CCNA_03807	7332005	CCNA_03807	-1.237	6.724e-13	DownRegulated	organic solvent resistance transport system Ttg2D protein	Lipid transport and metabolism
gene-CCNA_00027	CCNA_00027	7332117	CCNA_00027	-1.227	1.788e-11	DownRegulated	2OG-Fe(II) oxygenase	General function prediction only
gene-CCNA_03808	CCNA_03808	7332006	CCNA_03808	-1.215	1.735e-07	DownRegulated	organic solvent resistance transport system Ttg2C protein	Cell wall/membrane/envelope biogenesis
gene-CCNA_01585	CCNA_01585	7331563	CCNA_01585	-1.201	0.007627	DownRegulated	TonB-dependent receptor	Inorganic ion transport and metabolism
gene-CCNA_01236	CCNA_01236	7333629	CCNA_01236	-1.199	5.808e-06	DownRegulated	general stress protein GsiB	General function prediction only
gene-CCNA_02743	CCNA_02743	7330904	CCNA_02743	-1.198	6.115e-18	DownRegulated	TonB dependent receptor	Inorganic ion transport and metabolism
gene-CCNA_03579	CCNA_03579	7332577	CCNA_03579	-1.18	1.897e-15	DownRegulated	hypothetical protein	Undefined
gene-CCNA_03195	CCNA_03195	7330789	rpoH	-1.163	9.061e-13	DownRegulated	RNA polymerase sigma factor RpoH	Transcription
gene-CCNA_02213	CCNA_02213	7333464	CCNA_02213	-1.154	9.997e-11	DownRegulated	old yellow enzyme (OYE)-family NADH:flavin oxidoreductase	Energy production and conversion
gene-CCNA_01586	CCNA_01586	7331564	CCNA_01586	-1.154	5.449e-06	DownRegulated	ABC transporter, ATP-binding protein	Defense mechanisms
gene-CCNA_03769	CCNA_03769	7331965	CCNA_03769	-1.135	2.542e-07	DownRegulated	hypothetical protein	Function unknown
gene-CCNA_02838	CCNA_02838	7331163	CCNA_02838	-1.128	2.125e-05	DownRegulated	EF hand domain protein	Undefined
gene-CCNA_00140	CCNA_00140	7332394	CCNA_00140	-1.101	1.352e-14	DownRegulated	glutathione synthetase	Coenzyme transport and metabolism|Translation, ribosomal structure and biogenesis
gene-CCNA_03076	CCNA_03076	7333530	CCNA_03076	-1.099	1.534e-16	DownRegulated	excinuclease ABC subunit B	Replication, recombination and repair
gene-CCNA_00185	CCNA_00185	7330229	CCNA_00185	-1.096	6.366e-07	DownRegulated	TonB-dependent receptor	Inorganic ion transport and metabolism
gene-CCNA_00722	CCNA_00722	7330531	CCNA_00722	-1.096	8.882e-24	DownRegulated	chaperonin GroES	Posttranslational modification, protein turnover, chaperones
gene-CCNA_03806	CCNA_03806	7332004	CCNA_03806	-1.094	5.572e-08	DownRegulated	outer membrane lipoprotein	Cell wall/membrane/envelope biogenesis
gene-CCNA_03371	CCNA_03371	7332045	CCNA_03371	-1.089	2.719e-06	DownRegulated	bacterioferritin	Inorganic ion transport and metabolism
gene-CCNA_03299	CCNA_03299	7330321	CCNA_03299	-1.077	1.679e-10	DownRegulated	outer membrane protein oprM	Cell wall/membrane/envelope biogenesis
gene-CCNA_03666	CCNA_03666	7329757	CCNA_03666	-1.077	1.501e-07	DownRegulated	YnbE-like lipoprotein	Undefined
gene-CCNA_03483	CCNA_03483	7332480	CCNA_03483	-1.072	1.914e-09	DownRegulated	ABC transporter ATP-binding protein	Defense mechanisms
gene-CCNA_00699	CCNA_00699	7330507	CCNA_00699	-1.055	4.601e-18	DownRegulated	LSU ribosomal protein L28P	Translation, ribosomal structure and biogenesis
gene-CCNA_03763	CCNA_03763	7331959	CCNA_03763	-1.046	0.0005367	DownRegulated	deacetylase	Chromatin structure and dynamics|Secondary metabolites biosynthesis, transport and catabolism
gene-CCNA_00389	CCNA_00389	7331088	CCNA_00389	-1.042	0.001044	DownRegulated	aminomethyltransferase family protein	Posttranslational modification, protein turnover, chaperones
gene-CCNA_01376	CCNA_01376	7331831	CCNA_01376	-1.04	3.009e-08	DownRegulated	glutathione S-transferase	Posttranslational modification, protein turnover, chaperones
gene-CCNA_00060	CCNA_00060	7332150	CCNA_00060	-1.028	1.497e-12	DownRegulated	mitochondrial-type Fe-S cluster assembly protein NFU	Posttranslational modification, protein turnover, chaperones
gene-CCNA_01770	CCNA_01770	7331235	CCNA_01770	-1.016	8.35e-13	DownRegulated	nucleoside diphosphate kinase	Nucleotide transport and metabolism
gene-CCNA_03929	CCNA_03929	18668822	CCNA_03929	1.006	0.0008234	Upregulated	hypothetical protein	Undefined
gene-CCNA_00879	CCNA_00879	7329919	CCNA_00879	1.012	5.911e-05	Upregulated	PAS-family sensor histidine kinase	Signal transduction mechanisms
gene-CCNA_R0001	CCNA_R0001	7332164	CCNA_R0001	1.027	1.903e-09	Upregulated	Undefined	Undefined
gene-CCNA_02791	CCNA_02791	7331115	CCNA_02791	1.045	0.000205	Upregulated	FecR family protein	Inorganic ion transport and metabolism|Signal transduction mechanisms
gene-CCNA_00420	CCNA_00420	7330547	CCNA_00420	1.047	0.007352	Upregulated	hypothetical protein	Undefined
gene-CCNA_03905	CCNA_03905	17829444	CCNA_03905	1.052	0.005314	Upregulated	hypothetical protein	Undefined
gene-CCNA_01100	CCNA_01100	7331469	CCNA_01100	1.077	7.781e-14	Upregulated	acylamino-acid-releasing enzyme	Amino acid transport and metabolism
gene-CCNA_R0060	CCNA_R0060	7331700	CCNA_R0060	1.1	2.542e-07	Upregulated	Undefined	Undefined
gene-CCNA_00231	CCNA_00231	7330277	CCNA_00231	1.113	0.003784	Upregulated	tRNA-specific adenosine deaminase	Translation, ribosomal structure and biogenesis
gene-CCNA_02226	CCNA_02226	7333477	CCNA_02226	1.134	0.0004856	Upregulated	glyoxalase family protein	Secondary metabolites biosynthesis, transport and catabolism
gene-CCNA_01451	CCNA_01451	7330183	cspD	1.158	2.879e-07	Upregulated	cold shock protein cspD	Transcription
gene-CCNA_01091	CCNA_01091	7331460	CCNA_01091	1.167	8.692e-10	Upregulated	peptide methionine sulfoxide reductase	Posttranslational modification, protein turnover, chaperones
gene-CCNA_R0058	CCNA_R0058	7331658	CCNA_R0058	1.175	1.106e-31	Upregulated	Undefined	Undefined
gene-CCNA_03930	CCNA_03930	18668824	CCNA_03930	1.183	4.677e-05	Upregulated	hypothetical protein	Undefined
gene-CCNA_R0037	CCNA_R0037	7330182	CCNA_R0037	1.213	3.039e-05	Upregulated	Undefined	Undefined
gene-CCNA_02781	CCNA_02781	7330943	CCNA_02781	1.289	2.516e-06	Upregulated	hypothetical protein	Undefined
gene-CCNA_02776	CCNA_02776	7330938	CCNA_02776	1.294	5.342e-05	Upregulated	cobyric acid synthase CobQ	Coenzyme transport and metabolism
gene-CCNA_01789	CCNA_01789	7331255	CCNA_01789	1.371	0.0002471	Upregulated	acetyltransferase, GNAT family	Translation, ribosomal structure and biogenesis|Posttranslational modification, protein turnover, chaperones
gene-CCNA_03728	CCNA_03728	7331924	CCNA_03728	1.479	5.235e-15	Upregulated	hypothetical protein	Undefined
gene-CCNA_03973	CCNA_03973	18668921	CCNA_03973	1.495	2.77e-19	Upregulated	hypothetical protein	Undefined
gene-CCNA_03175	CCNA_03175	7331013	CCNA_03175	1.522	0.0002783	Upregulated	hypothetical protein	Function unknown
gene-CCNA_02621	CCNA_02621	7332971	CCNA_02621	1.533	2.245e-06	Upregulated	CAAX amino terminal protease family	Posttranslational modification, protein turnover, chaperones
gene-CCNA_03065	CCNA_03065	7333519	CCNA_03065	1.55	0.004411	Upregulated	cytochrome c family protein	Energy production and conversion
gene-CCNA_03709	CCNA_03709	7331904	CCNA_03709	2.283	0.001676	Upregulated	transposase	Mobilome: prophages, transposons
gene-CCNA_01467	CCNA_01467	7330201	ccoN	3.263	0.009846	Upregulated	cytochrome cbb3 oxidase subunit I ccoN	Energy production and conversion

## Sheet: RhlB10C_vs_NA100010C
gffid	locus_tag	entrezid	geneName	log2FoldChange	padj	upORdown	product	COG
gene-CCNA_01923	CCNA_01923	7330063	CCNA_01923	-15.27	9.662e-37	DownRegulated	ATP-dependent RNA helicase	Replication, recombination and repair
gene-CCNA_01464	CCNA_01464	7330198	CCNA_01464	-4.181	8.783e-52	DownRegulated	hypothetical protein	Undefined
gene-CCNA_02543	CCNA_02543	7330696	CCNA_02543	-3.645	5.144e-200	DownRegulated	LSU ribosomal protein L33P	Translation, ribosomal structure and biogenesis
gene-CCNA_01093	CCNA_01093	7331462	CCNA_01093	-3.586	2.843e-66	DownRegulated	hypothetical protein	Undefined
gene-CCNA_00705	CCNA_00705	7330514	CCNA_00705	-3.419	2.657e-141	DownRegulated	hypothetical protein	Undefined
gene-CCNA_02416	CCNA_02416	7331648	CCNA_02416	-3.407	4.837e-86	DownRegulated	DNA-binding protein HU	Replication, recombination and repair
gene-CCNA_01792	CCNA_01792	7331258	CCNA_01792	-3.283	1.933e-157	DownRegulated	LSU ribosomal protein L32P	Translation, ribosomal structure and biogenesis
gene-CCNA_00699	CCNA_00699	7330507	CCNA_00699	-3.167	1.39e-162	DownRegulated	LSU ribosomal protein L28P	Translation, ribosomal structure and biogenesis
gene-CCNA_03060	CCNA_03060	7333514	CCNA_03060	-3.101	4.223e-44	DownRegulated	hypothetical protein	Function unknown
gene-CCNA_01440	CCNA_01440	7330170	CCNA_01440	-2.893	1.29e-114	DownRegulated	LSU ribosomal protein L13P	Translation, ribosomal structure and biogenesis
gene-CCNA_00518	CCNA_00518	7332208	CCNA_00518	-2.842	2.92e-231	DownRegulated	LSU ribosomal protein L25P	Translation, ribosomal structure and biogenesis
gene-CCNA_01098	CCNA_01098	7331467	CCNA_01098	-2.834	2.082e-163	DownRegulated	LSU ribosomal protein L35P	Translation, ribosomal structure and biogenesis
gene-CCNA_03061	CCNA_03061	7333515	CCNA_03061	-2.827	9.044e-25	DownRegulated	SDR family dehydrogenase, group 9	Lipid transport and metabolism|Secondary metabolites biosynthesis, transport and catabolism|General function prediction only
gene-CCNA_R0089	CCNA_R0089	7331900	CCNA_R0089	-2.804	8.955e-22	DownRegulated	Undefined	Undefined
gene-CCNA_01441	CCNA_01441	7330171	CCNA_01441	-2.793	5.018e-81	DownRegulated	SSU ribosomal protein S9P	Translation, ribosomal structure and biogenesis
gene-CCNA_01097	CCNA_01097	7331466	CCNA_01097	-2.716	1.09e-141	DownRegulated	LSU ribosomal protein L20P	Translation, ribosomal structure and biogenesis
gene-CCNA_01463	CCNA_01463	7330197	CCNA_01463	-2.672	2.228e-108	DownRegulated	3-deoxy-7-phosphoheptulonate synthase	Amino acid transport and metabolism
gene-CCNA_03325	CCNA_03325	7330349	CCNA_03325	-2.647	7.25e-51	DownRegulated	hypothetical protein	Undefined
gene-CCNA_03384	CCNA_03384	7332058	CCNA_03384	-2.618	2.567e-96	DownRegulated	LSU ribosomal protein L31P	Translation, ribosomal structure and biogenesis
gene-CCNA_00808	CCNA_00808	7329844	CCNA_00808	-2.586	3.533e-84	DownRegulated	LSU ribosomal protein L34P	Undefined
gene-CCNA_02941	CCNA_02941	7331372	greA	-2.538	1.886e-142	DownRegulated	transcription elongation factor greA	Transcription
gene-CCNA_01741	CCNA_01741	7331206	CCNA_01741	-2.524	1.979e-92	DownRegulated	SSU ribosomal protein S6P	Translation, ribosomal structure and biogenesis
gene-CCNA_01092	CCNA_01092	7331461	CCNA_01092	-2.469	8.587e-25	DownRegulated	ACT domain protein	Undefined
gene-CCNA_02337	CCNA_02337	7332291	CCNA_02337	-2.437	6.05e-27	DownRegulated	nonspecific lipid-transfer protein	Lipid transport and metabolism
gene-CCNA_03406	CCNA_03406	7332080	rpsU	-2.425	1.972e-86	DownRegulated	SSU ribosomal protein S21P	Translation, ribosomal structure and biogenesis
gene-CCNA_02047	CCNA_02047	7333379	glnA	-2.414	5.756e-41	DownRegulated	glutamine synthetase	Amino acid transport and metabolism
gene-CCNA_02179	CCNA_02179	7333429	CCNA_02179	-2.384	9.995e-33	DownRegulated	long-chain fatty acid transport protein precursor	Lipid transport and metabolism
gene-CCNA_03400	CCNA_03400	7332074	CCNA_03400	-2.379	4.617e-18	DownRegulated	hypothetical protein	Function unknown
gene-CCNA_02980	CCNA_02980	7333269	CCNA_02980	-2.377	7.233e-12	DownRegulated	tryptophan 2,3-dioxygenase	Amino acid transport and metabolism
gene-CCNA_01406	CCNA_01406	7330135	CCNA_01406	-2.373	5.511e-61	DownRegulated	metal-dependent hydrolase	General function prediction only
gene-CCNA_01527	CCNA_01527	7333201	fljL	-2.365	1.51e-83	DownRegulated	flagellin fljL	Cell motility
gene-CCNA_R0061	CCNA_R0061	7332749	CCNA_R0061	-2.346	4.562e-61	DownRegulated	Undefined	Undefined
gene-CCNA_02204	CCNA_02204	7333455	CCNA_02204	-2.342	8.285e-56	DownRegulated	ketol-acid reductoisomerase/2-dehydropantoate 2-reductase	Amino acid transport and metabolism|Coenzyme transport and metabolism
gene-CCNA_01418	CCNA_01418	7330147	CCNA_01418	-2.335	2.392e-25	DownRegulated	ROS/MUCR transcriptional regulator	Transcription
gene-CCNA_01740	CCNA_01740	7331205	CCNA_01740	-2.324	7.176e-46	DownRegulated	SSU ribosomal protein S18P	Translation, ribosomal structure and biogenesis
gene-CCNA_03951	CCNA_03951	18668868	CCNA_03951	-2.313	2.598e-13	DownRegulated	hypothetical protein	Undefined
gene-CCNA_03430	CCNA_03430	7332427	CCNA_03430	-2.305	3.681e-85	DownRegulated	LSU ribosomal protein L36P	Translation, ribosomal structure and biogenesis
gene-CCNA_00678	CCNA_00678	7330485	CCNA_00678	-2.305	6.415e-112	DownRegulated	LSU ribosomal protein L11P	Translation, ribosomal structure and biogenesis
gene-CCNA_02703	CCNA_02703	7332806	CCNA_02703	-2.303	1.409e-23	DownRegulated	5-hydroxyisourate hydrolase	Nucleotide transport and metabolism
gene-CCNA_01739	CCNA_01739	7331204	CCNA_01739	-2.303	9.773e-84	DownRegulated	LSU ribosomal protein L9P	Translation, ribosomal structure and biogenesis
gene-CCNA_00677	CCNA_00677	7330484	CCNA_00677	-2.271	1.397e-117	DownRegulated	LSU ribosomal protein L1P	Translation, ribosomal structure and biogenesis
gene-CCNA_R0049	CCNA_R0049	7333437	CCNA_R0049	-2.266	2.501e-58	DownRegulated	Undefined	Undefined
gene-CCNA_01828	CCNA_01828	7331376	CCNA_01828	-2.252	2.186e-14	DownRegulated	hypothetical protein	Undefined
gene-CCNA_00319	CCNA_00319	7330772	CCNA_00319	-2.232	1.348e-75	DownRegulated	acetyltransferase, GNAT family	Translation, ribosomal structure and biogenesis|Posttranslational modification, protein turnover, chaperones
gene-CCNA_R0045	CCNA_R0045	7333362	CCNA_R0045	-2.199	1.553e-98	DownRegulated	Undefined	Undefined
gene-CCNA_00126	CCNA_00126	7332380	CCNA_00126	-2.196	2.275e-16	DownRegulated	glutathione S-transferase	Undefined
gene-CCNA_00157	CCNA_00157	7332411	CCNA_00157	-2.187	1.517e-16	DownRegulated	glyoxalase family protein	Secondary metabolites biosynthesis, transport and catabolism
gene-CCNA_00320	CCNA_00320	7330773	CCNA_00320	-2.16	1.114e-95	DownRegulated	LSU ribosomal protein L27P	Translation, ribosomal structure and biogenesis
gene-CCNA_03306	CCNA_03306	7330328	CCNA_03306	-2.116	1.299e-124	DownRegulated	SSU ribosomal protein S12P	Translation, ribosomal structure and biogenesis
gene-CCNA_03767	CCNA_03767	7331963	CCNA_03767	-2.111	2.253e-50	DownRegulated	SSU ribosomal protein S16P	Translation, ribosomal structure and biogenesis
gene-CCNA_01745	CCNA_01745	7331210	CCNA_01745	-2.11	1.915e-39	DownRegulated	thioredoxin peroxidase	Posttranslational modification, protein turnover, chaperones
gene-CCNA_00261	CCNA_00261	7330713	CCNA_00261	-2.098	3.454e-51	DownRegulated	ribonucleoside-diphosphate reductase beta chain	Nucleotide transport and metabolism
gene-CCNA_02700	CCNA_02700	7332803	CCNA_02700	-2.083	8.548e-25	DownRegulated	xanthine dehydrogenase accessory protein XdhC	Posttranslational modification, protein turnover, chaperones
gene-CCNA_01943	CCNA_01943	7330083	CCNA_01943	-2.069	1.51e-83	DownRegulated	alpha/beta hydrolase family protein	General function prediction only
gene-CCNA_R0030	CCNA_R0030	7333028	CCNA_R0030	-2.068	2.715e-69	DownRegulated	Undefined	Undefined
gene-CCNA_03305	CCNA_03305	7330327	CCNA_03305	-2.056	1.516e-110	DownRegulated	SSU ribosomal protein S7P	Translation, ribosomal structure and biogenesis
gene-CCNA_02036	CCNA_02036	7333367	CCNA_02036	-2.056	1.012e-25	DownRegulated	DNA-binding protein HU	Replication, recombination and repair
gene-CCNA_02702	CCNA_02702	7332805	CCNA_02702	-2.046	3.65e-32	DownRegulated	xanthine dehydrogenase small subunit	Undefined
gene-CCNA_01619	CCNA_01619	7331597	CCNA_01619	-2.041	2.508e-38	DownRegulated	NYN domain protein	Function unknown
gene-CCNA_02997	CCNA_02997	7333286	cspA	-2.036	1.411e-98	DownRegulated	cold shock protein CspA	Transcription
gene-CCNA_R0031	CCNA_R0031	7333029	CCNA_R0031	-2.017	1.333e-101	DownRegulated	Undefined	Undefined
gene-CCNA_01749	CCNA_01749	7331214	CCNA_01749	-2.016	8.928e-58	DownRegulated	acyl carrier protein	Lipid transport and metabolism|Secondary metabolites biosynthesis, transport and catabolism
gene-CCNA_03922	CCNA_03922	18668807	CCNA_03922	-2.011	4.027e-42	DownRegulated	hypothetical protein	Undefined
gene-CCNA_02516	CCNA_02516	7330669	CCNA_02516	-2.011	8.371e-20	DownRegulated	glutathione S-transferase	Posttranslational modification, protein turnover, chaperones
gene-CCNA_03378	CCNA_03378	7332052	CCNA_03378	-1.971	8.51e-72	DownRegulated	inositol monophosphatase family protein	Carbohydrate transport and metabolism
gene-CCNA_01371	CCNA_01371	7331826	CCNA_01371	-1.933	5.752e-23	DownRegulated	hypothetical protein	Undefined
gene-CCNA_01242	CCNA_01242	7333635	CCNA_01242	-1.933	7.377e-44	DownRegulated	amino acid permease	Amino acid transport and metabolism
gene-CCNA_02701	CCNA_02701	7332804	CCNA_02701	-1.923	5.484e-51	DownRegulated	xanthine dehydrogenase large subunit	Nucleotide transport and metabolism
gene-CCNA_02328	CCNA_02328	7332282	gcrA	-1.921	1.657e-50	DownRegulated	cell cycle regulatory protein GcrA	Function unknown
gene-CCNA_00531	CCNA_00531	7332221	CCNA_00531	-1.92	2.419e-76	DownRegulated	LSU ribosomal protein L12P (L7/L12)	Translation, ribosomal structure and biogenesis
gene-CCNA_01298	CCNA_01298	7333030	CCNA_01298	-1.906	1.988e-51	DownRegulated	translation elongation factor Tu (EF-TU)	Translation, ribosomal structure and biogenesis
gene-CCNA_R0048	CCNA_R0048	7333374	CCNA_R0048	-1.899	1.093e-24	DownRegulated	Undefined	Undefined
gene-CCNA_02046	CCNA_02046	7333378	glnB	-1.897	3.309e-43	DownRegulated	nitrogen regulatory protein P-II	Signal transduction mechanisms|Amino acid transport and metabolism
gene-CCNA_01585	CCNA_01585	7331563	CCNA_01585	-1.893	1.165e-06	DownRegulated	TonB-dependent receptor	Inorganic ion transport and metabolism
gene-CCNA_02071	CCNA_02071	7330377	CCNA_02071	-1.884	1.721e-48	DownRegulated	protein translocase subunit YajC	Intracellular trafficking, secretion, and vesicular transport
gene-CCNA_R0115	CCNA_R0115	18668817	CCNA_R0115	-1.85	0.0007422	DownRegulated	Undefined	Undefined
gene-CCNA_01819	CCNA_01819	7331286	CCNA_01819	-1.833	4.39e-48	DownRegulated	RNA-binding protein, Hfq family	Signal transduction mechanisms
gene-CCNA_01770	CCNA_01770	7331235	CCNA_01770	-1.829	1.261e-42	DownRegulated	nucleoside diphosphate kinase	Nucleotide transport and metabolism
gene-CCNA_R0082	CCNA_R0082	7329723	CCNA_R0082	-1.829	1.191e-52	DownRegulated	Undefined	Undefined
gene-CCNA_03896	CCNA_03896	17829431	CCNA_03896	-1.806	4.907e-57	DownRegulated	hypothetical protein	Undefined
gene-CCNA_01958	CCNA_01958	7330098	thiS	-1.794	0.0009854	DownRegulated	ThiaminS ubiquitin-like sulfur carrier protein ThiS	Coenzyme transport and metabolism
gene-CCNA_01925	CCNA_01925	7330065	CCNA_01925	-1.793	5.377e-31	DownRegulated	coniferyl aldehyde dehydrogenase	Energy production and conversion
gene-CCNA_02312	CCNA_02312	7332266	CCNA_02312	-1.792	9.982e-24	DownRegulated	TraB superfamily protein	Function unknown
gene-CCNA_01101	CCNA_01101	7331470	CCNA_01101	-1.784	2.044e-58	DownRegulated	translation initiation factor 3 (IF-3)	Translation, ribosomal structure and biogenesis
gene-CCNA_03653	CCNA_03653	7329744	CCNA_03653	-1.772	5.642e-24	DownRegulated	thioredoxin	Posttranslational modification, protein turnover, chaperones
gene-CCNA_01259	CCNA_01259	7332988	CCNA_01259	-1.751	1.039e-44	DownRegulated	class II aldolase and Adducin protein	Carbohydrate transport and metabolism
gene-CCNA_02203	CCNA_02203	7333454	CCNA_02203	-1.751	2.91e-32	DownRegulated	YceI-like domain protein	General function prediction only
gene-CCNA_00321	CCNA_00321	7330774	CCNA_00321	-1.75	1.799e-72	DownRegulated	LSU ribosomal protein L21P	Translation, ribosomal structure and biogenesis
gene-CCNA_01094	CCNA_01094	7331463	CCNA_01094	-1.745	4.706e-41	DownRegulated	hypothetical protein	Undefined
gene-CCNA_02596	CCNA_02596	7332946	CCNA_02596	-1.742	3.477e-85	DownRegulated	SSU ribosomal protein S4P	Translation, ribosomal structure and biogenesis
gene-CCNA_R0058	CCNA_R0058	7331658	CCNA_R0058	-1.734	2.047e-110	DownRegulated	Undefined	Undefined
gene-CCNA_01621	CCNA_01621	7331599	CCNA_01621	-1.73	7.154e-50	DownRegulated	DNA-directed RNA polymerase omega chain	Transcription
gene-CCNA_03906	CCNA_03906	17829445	CCNA_03906	-1.721	3.642e-18	DownRegulated	hypothetical protein	Undefined
gene-CCNA_01038	CCNA_01038	7329787	CCNA_01038	-1.712	1.456e-14	DownRegulated	glyoxalase family protein	Undefined
gene-CCNA_03666	CCNA_03666	7329757	CCNA_03666	-1.71	4.55e-19	DownRegulated	YnbE-like lipoprotein	Undefined
gene-CCNA_03043	CCNA_03043	7333497	pilA	-1.692	3.646e-51	DownRegulated	type IV pilin protein pilA	Intracellular trafficking, secretion, and vesicular transport|Extracellular structures
gene-CCNA_03609	CCNA_03609	7329692	CCNA_03609	-1.68	3.381e-40	DownRegulated	outer membrane protein	Cell wall/membrane/envelope biogenesis
gene-CCNA_01575	CCNA_01575	7331553	CCNA_01575	-1.677	1.991e-24	DownRegulated	glucose / sorbosone dehydrogenase	Carbohydrate transport and metabolism
gene-CCNA_02910	CCNA_02910	7331341	CCNA_02910	-1.677	6.847e-07	DownRegulated	TonB-dependent receptor	Coenzyme transport and metabolism
gene-CCNA_03667	CCNA_03667	7329839	CCNA_03667	-1.667	4.865e-15	DownRegulated	hypothetical protein	Function unknown
gene-CCNA_01442	CCNA_01442	7330172	CCNA_01442	-1.664	1.954e-35	DownRegulated	N-acetyl-gamma-glutamyl-phosphate reductase	Amino acid transport and metabolism
gene-CCNA_00034	CCNA_00034	7332124	CCNA_00034	-1.656	2.836e-46	DownRegulated	SSU ribosomal protein S15P	Translation, ribosomal structure and biogenesis
gene-CCNA_01826	CCNA_01826	7331293	CCNA_01826	-1.654	1.069e-57	DownRegulated	vitamin B12 receptor	Coenzyme transport and metabolism
gene-CCNA_01480	CCNA_01480	7333154	CCNA_01480	-1.647	8.169e-25	DownRegulated	hypothetical protein	Undefined
gene-CCNA_01650	CCNA_01650	7331709	CCNA_01650	-1.637	1.68e-14	DownRegulated	copper/zinc superoxide dismutase	Inorganic ion transport and metabolism
gene-CCNA_R0076	CCNA_R0076	7330334	CCNA_R0076	-1.636	1.882e-30	DownRegulated	Undefined	Undefined
gene-CCNA_02421	CCNA_02421	7331654	exbB	-1.63	1.554e-32	DownRegulated	TonB accessory protein exbB	Intracellular trafficking, secretion, and vesicular transport
gene-CCNA_02619	CCNA_02619	7332969	CCNA_02619	-1.626	1.351e-25	DownRegulated	stomatin/prohibitin-related protein	Posttranslational modification, protein turnover, chaperones
gene-CCNA_02699	CCNA_02699	7332802	CCNA_02699	-1.618	9.304e-26	DownRegulated	guanine deaminase	Nucleotide transport and metabolism|General function prediction only
gene-CCNA_03012	CCNA_03012	7333301	CCNA_03012	-1.618	5.947e-23	DownRegulated	peroxiredoxin	Defense mechanisms
gene-CCNA_01655	CCNA_01655	7331714	CCNA_01655	-1.605	1.197e-22	DownRegulated	cyclophilin-type peptidylprolyl cis-trans isomerase	Posttranslational modification, protein turnover, chaperones
gene-CCNA_03615	CCNA_03615	7329698	CCNA_03615	-1.59	0.007985	DownRegulated	TonB dependent receptor	Inorganic ion transport and metabolism
gene-CCNA_03281	CCNA_03281	7330303	CCNA_03281	-1.589	1.679e-35	DownRegulated	AsnC-family transcriptional regulator	Transcription
gene-CCNA_00991	CCNA_00991	7333123	CCNA_00991	-1.584	1.581e-08	DownRegulated	nodulation protein N	Lipid transport and metabolism
gene-CCNA_00007	CCNA_00007	7333148	CCNA_00007	-1.579	9.831e-89	DownRegulated	SSU ribosomal protein S20P	Translation, ribosomal structure and biogenesis
gene-CCNA_03858	CCNA_03858	7332706	CCNA_03858	-1.579	1.882e-31	DownRegulated	protein translocase subunit secB	Intracellular trafficking, secretion, and vesicular transport
gene-CCNA_03118	CCNA_03118	7330956	CCNA_03118	-1.575	5.362e-13	DownRegulated	hypothetical protein	Undefined
gene-CCNA_03401	CCNA_03401	7332075	CCNA_03401	-1.571	3.375e-54	DownRegulated	conserved hypothetical cytosolic protein	Function unknown
gene-CCNA_01059	CCNA_01059	7329809	rsaA	-1.563	5.705e-47	DownRegulated	S-layer protein rsaA	Undefined
gene-CCNA_03770	CCNA_03770	7331966	CCNA_03770	-1.559	4.874e-33	DownRegulated	malate dehydrogenase	Energy production and conversion
gene-CCNA_02942	CCNA_02942	7331373	CCNA_02942	-1.554	1.01e-58	DownRegulated	nucleoside-diphosphate-sugar epimerase	Cell cycle control, cell division, chromosome partitioning
gene-CCNA_00419	CCNA_00419	7330546	CCNA_00419	-1.544	1.231e-13	DownRegulated	fasciclin domain cell surface protein	General function prediction only
gene-CCNA_00035	CCNA_00035	7332125	CCNA_00035	-1.539	5.394e-31	DownRegulated	tRNA pseudouridine synthase B	Translation, ribosomal structure and biogenesis
gene-CCNA_00530	CCNA_00530	7332220	CCNA_00530	-1.537	1.714e-65	DownRegulated	LSU ribosomal protein L10P	Translation, ribosomal structure and biogenesis
gene-CCNA_01562	CCNA_01562	7331540	CCNA_01562	-1.52	8.629e-23	DownRegulated	4-hydroxy-2-oxoglutarate aldolase/2-dehydro-3-deoxyphosphogluconate aldolase	Carbohydrate transport and metabolism
gene-CCNA_02686	CCNA_02686	7332789	CCNA_02686	-1.504	4.696e-12	DownRegulated	N-carbamoyl-L-amino acid hydrolase	Amino acid transport and metabolism
gene-CCNA_00839	CCNA_00839	7329876	CCNA_00839	-1.499	2.643e-26	DownRegulated	glucan 1,4-beta-glucosidase	Carbohydrate transport and metabolism
gene-CCNA_01377	CCNA_01377	7331835	CCNA_01377	-1.491	1.023e-07	DownRegulated	hypothetical protein	Undefined
gene-CCNA_00200	CCNA_00200	7330246	CCNA_00200	-1.486	1.046e-48	DownRegulated	2OG-Fe(II) oxygenase superfamily protein	Secondary metabolites biosynthesis, transport and catabolism
gene-CCNA_03674	CCNA_03674	7331868	CCNA_03674	-1.48	1.078e-25	DownRegulated	hypothetical protein	Undefined
gene-CCNA_01384	CCNA_01384	7331842	CCNA_01384	-1.48	2.229e-17	DownRegulated	amidase family protein	Translation, ribosomal structure and biogenesis
gene-CCNA_01315	CCNA_01315	7333047	rpsQ	-1.474	3.101e-66	DownRegulated	SSU ribosomal protein S17P	Translation, ribosomal structure and biogenesis
gene-CCNA_03587	CCNA_03587	7332585	CCNA_03587	-1.474	1.445e-07	DownRegulated	entericidin B-like protein	Function unknown
gene-CCNA_02178	CCNA_02178	7333428	CCNA_02178	-1.47	8.125e-18	DownRegulated	short-chain alcohol dehydrogenase	Lipid transport and metabolism|Secondary metabolites biosynthesis, transport and catabolism|General function prediction only
gene-CCNA_01325	CCNA_01325	7333057	rplO	-1.47	1.239e-78	DownRegulated	LSU ribosomal protein L15P	Translation, ribosomal structure and biogenesis
gene-CCNA_R0029	CCNA_R0029	7333003	CCNA_R0029	-1.468	0.003911	DownRegulated	Undefined	Undefined
gene-CCNA_00807	CCNA_00807	7329843	CCNA_00807	-1.464	2.558e-31	DownRegulated	ribonuclease P protein component	Translation, ribosomal structure and biogenesis
gene-CCNA_01957	CCNA_01957	7330097	thiG	-1.464	1.525e-36	DownRegulated	thiazole biosynthesis protein ThiG	Coenzyme transport and metabolism
gene-CCNA_00033	CCNA_00033	7332123	CCNA_00033	-1.46	5.754e-60	DownRegulated	polyribonucleotide nucleotidyltransferase/polynucleotide adenylyltransferase	Translation, ribosomal structure and biogenesis
gene-CCNA_01983	CCNA_01983	7330123	CCNA_01983	-1.455	4.036e-44	DownRegulated	citrate synthase	Energy production and conversion
gene-CCNA_02042	CCNA_02042	7333373	CCNA_02042	-1.452	1.095e-44	DownRegulated	trigger factor chaperone	Posttranslational modification, protein turnover, chaperones
gene-CCNA_03946	CCNA_03946	18668856	CCNA_03946	-1.451	1.512e-09	DownRegulated	hypothetical protein	Undefined
gene-CCNA_03769	CCNA_03769	7331965	CCNA_03769	-1.449	5.375e-12	DownRegulated	hypothetical protein	Function unknown
gene-CCNA_01328	CCNA_01328	7331783	rpsM	-1.445	1.412e-60	DownRegulated	SSU ribosomal protein S13P	Translation, ribosomal structure and biogenesis
gene-CCNA_00438	CCNA_00438	7330565	CCNA_00438	-1.436	5.762e-50	DownRegulated	hypothetical protein	Undefined
gene-CCNA_01991	CCNA_01991	7333319	CCNA_01991	-1.434	3.316e-15	DownRegulated	OmpH-like outer membrane protein	Cell wall/membrane/envelope biogenesis|Posttranslational modification, protein turnover, chaperones
gene-CCNA_01790	CCNA_01790	7331256	CCNA_01790	-1.431	8.188e-26	DownRegulated	protein translocase subunit secG	Intracellular trafficking, secretion, and vesicular transport
gene-CCNA_R0127	CCNA_R0127	18668848	CCNA_R0127	-1.43	0.001296	DownRegulated	Undefined	Undefined
gene-CCNA_03371	CCNA_03371	7332045	CCNA_03371	-1.43	1.053e-11	DownRegulated	bacterioferritin	Inorganic ion transport and metabolism
gene-CCNA_01944	CCNA_01944	7330084	CCNA_01944	-1.429	1.308e-17	DownRegulated	McrA-family restriction endonuclease	Defense mechanisms
gene-CCNA_01329	CCNA_01329	7331784	rpsK	-1.427	5.556e-40	DownRegulated	SSU ribosomal protein S11P	Translation, ribosomal structure and biogenesis
gene-CCNA_01324	CCNA_01324	7333056	rpmD	-1.425	2.879e-31	DownRegulated	LSU ribosomal protein L30P	Translation, ribosomal structure and biogenesis
gene-CCNA_02415	CCNA_02415	7331647	CCNA_02415	-1.423	2.055e-20	DownRegulated	Xre-family transcriptional regulator	Transcription
gene-CCNA_00465	CCNA_00465	7330592	CCNA_00465	-1.423	3.886e-33	DownRegulated	UDP-galactopyranose mutase	Undefined
gene-CCNA_R0090	CCNA_R0090	7331913	CCNA_R0090	-1.414	2.727e-21	DownRegulated	Undefined	Undefined
gene-CCNA_02979	CCNA_02979	7333268	CCNA_02979	-1.413	3.874e-05	DownRegulated	cysteine desulfhydrase/selenocysteine lyase	Amino acid transport and metabolism
gene-CCNA_03185	CCNA_03185	7331023	CCNA_03185	-1.395	1.445e-10	DownRegulated	glutathione S-transferase	Posttranslational modification, protein turnover, chaperones
gene-CCNA_R0180	CCNA_R0180	18668942	CCNA_R0180	-1.386	0.00669	DownRegulated	Undefined	Undefined
gene-CCNA_02420	CCNA_02420	7331653	exbD	-1.379	5.967e-29	DownRegulated	TonB accessory protein exbD	Intracellular trafficking, secretion, and vesicular transport
gene-CCNA_03614	CCNA_03614	7329697	CCNA_03614	-1.378	0.0006932	DownRegulated	hypothetical protein	Undefined
gene-CCNA_01314	CCNA_01314	7333046	rpmC	-1.376	3.929e-37	DownRegulated	LSU ribosomal protein L29P	Translation, ribosomal structure and biogenesis
gene-CCNA_00424	CCNA_00424	7330551	CCNA_00424	-1.373	1.114e-18	DownRegulated	aldehyde dehydrogenase	Energy production and conversion
gene-CCNA_01648	CCNA_01648	7331707	CCNA_01648	-1.369	3.02e-16	DownRegulated	adenosylmethionine-8-amino-7-oxononanoate	Coenzyme transport and metabolism
gene-CCNA_02726	CCNA_02726	7330887	CCNA_02726	-1.365	4.45e-14	DownRegulated	gamma carbonic anhydrase family protein	General function prediction only
gene-CCNA_03833	CCNA_03833	7332681	fabI	-1.363	6.935e-22	DownRegulated	enoyl-(acyl-carrier protein) reductase FabI	Lipid transport and metabolism
gene-CCNA_00834	CCNA_00834	7329870	fljM	-1.359	5.9e-28	DownRegulated	flagellin FljM	Cell motility
gene-CCNA_01323	CCNA_01323	7333055	rpsE	-1.357	1.652e-137	DownRegulated	SSU ribosomal protein S5P	Translation, ribosomal structure and biogenesis
gene-CCNA_02095	CCNA_02095	7330401	CCNA_02095	-1.356	3.298e-13	DownRegulated	NAD/NADH-dependent eicosanoid dehydrogenase	Secondary metabolites biosynthesis, transport and catabolism|General function prediction only
gene-CCNA_00466	CCNA_00466	7330593	CCNA_00466	-1.351	1.709e-31	DownRegulated	glycosyltransferase	Undefined
gene-CCNA_03303	CCNA_03303	7330325	CCNA_03303	-1.349	6.595e-42	DownRegulated	translation elongation factor Tu (EF-TU)	Translation, ribosomal structure and biogenesis
gene-CCNA_03415	CCNA_03415	7332089	CCNA_03415	-1.348	2.146e-19	DownRegulated	aa3 type cytochrome c oxidase subunit IV-related protein	Undefined
gene-CCNA_02050	CCNA_02050	7333382	CCNA_02050	-1.347	3.3e-18	DownRegulated	imidazolonepropionase related amidohydrolase	Secondary metabolites biosynthesis, transport and catabolism
gene-CCNA_01738	CCNA_01738	7331203	CCNA_01738	-1.343	8.605e-17	DownRegulated	TonB-dependent outer membrane receptor	Inorganic ion transport and metabolism
gene-CCNA_01601	CCNA_01601	7331579	CCNA_01601	-1.341	4.347e-07	DownRegulated	hypothetical protein	Function unknown
gene-CCNA_03311	CCNA_03311	7330333	CCNA_03311	-1.338	4.109e-47	DownRegulated	protein translocase subunit SecE	Intracellular trafficking, secretion, and vesicular transport
gene-CCNA_02428	CCNA_02428	7331662	CCNA_02428	-1.336	5.169e-34	DownRegulated	translation initiation factor 1 (IF-1)	Translation, ribosomal structure and biogenesis
gene-CCNA_00948	CCNA_00948	7333078	sciP	-1.303	3.75e-42	DownRegulated	CtrA inhibitory protein SciP	Undefined
gene-CCNA_00974	CCNA_00974	7333104	CCNA_00974	-1.299	1.112e-18	DownRegulated	OAR protein precursor	Inorganic ion transport and metabolism
gene-CCNA_03959	CCNA_03959	18668888	CCNA_03959	-1.297	6.399e-35	DownRegulated	hypothetical protein	Undefined
gene-CCNA_02750	CCNA_02750	7330911	CCNA_02750	-1.297	1.475e-10	DownRegulated	ABC transporter permease protein	Amino acid transport and metabolism
gene-CCNA_01311	CCNA_01311	7333043	rplV	-1.297	6.84e-68	DownRegulated	LSU ribosomal protein L22P	Translation, ribosomal structure and biogenesis
gene-CCNA_01139	CCNA_01139	7331510	CCNA_01139	-1.29	4.94e-33	DownRegulated	conserved hypothetical cytosolic protein	Function unknown
gene-CCNA_R0018	CCNA_R0018	7329884	CCNA_R0018	-1.288	0.006027	DownRegulated	Undefined	Undefined
gene-CCNA_00365	CCNA_00365	7331064	CCNA_00365	-1.286	8.598e-45	DownRegulated	ornithine decarboxylase	Amino acid transport and metabolism
gene-CCNA_03572	CCNA_03572	7332570	CCNA_03572	-1.284	9.804e-07	DownRegulated	hypothetical protein	Function unknown
gene-CCNA_00722	CCNA_00722	7330531	CCNA_00722	-1.284	3.549e-15	DownRegulated	chaperonin GroES	Posttranslational modification, protein turnover, chaperones
gene-CCNA_01317	CCNA_01317	7333049	rplX	-1.28	8.729e-37	DownRegulated	LSU ribosomal protein L24P	Translation, ribosomal structure and biogenesis
gene-CCNA_R0003	CCNA_R0003	7330230	CCNA_R0003	-1.277	1.39e-17	DownRegulated	Undefined	Undefined
gene-CCNA_02273	CCNA_02273	7332639	CCNA_02273	-1.268	2.53e-11	DownRegulated	glutathione peroxidase	Undefined
gene-CCNA_02341	CCNA_02341	7332295	CCNA_02341	-1.265	2.953e-06	DownRegulated	small heat shock protein	Posttranslational modification, protein turnover, chaperones
gene-CCNA_03505	CCNA_03505	7332502	CCNA_03505	-1.264	9.386e-22	DownRegulated	peroxiredoxin	Posttranslational modification, protein turnover, chaperones
gene-CCNA_01318	CCNA_01318	7333050	rplE	-1.257	1.041e-42	DownRegulated	LSU ribosomal protein L5P	Translation, ribosomal structure and biogenesis
gene-CCNA_02860	CCNA_02860	7331185	CCNA_02860	-1.257	3.064e-29	DownRegulated	DnaJ-class molecular chaperone	Transcription;Posttranslational modification, protein turnover, chaperones
gene-CCNA_R0022	CCNA_R0022	7333108	CCNA_R0022	-1.25	7.229e-53	DownRegulated	Undefined	Undefined
gene-CCNA_00963	CCNA_00963	7333093	CCNA_00963	-1.25	0.0003608	DownRegulated	organic hydroperoxide resistance protein	Defense mechanisms
gene-CCNA_02601	CCNA_02601	7332951	CCNA_02601	-1.246	7.453e-18	DownRegulated	glutathione-dependent formaldehyde dehydrogenase	General function prediction only
gene-CCNA_03981	CCNA_03981	18668934	CCNA_03981	-1.243	6.412e-06	DownRegulated	hypothetical protein	Undefined
gene-CCNA_01321	CCNA_01321	7333053	rplF	-1.243	3.376e-56	DownRegulated	LSU ribosomal protein L6P	Translation, ribosomal structure and biogenesis
gene-CCNA_00309	CCNA_00309	7330762	CCNA_00309	-1.242	5.237e-33	DownRegulated	hypothetical protein	Undefined
gene-CCNA_01310	CCNA_01310	7333042	rpsS	-1.232	6.294e-55	DownRegulated	SSU ribosomal protein S19P	Translation, ribosomal structure and biogenesis
gene-CCNA_03310	CCNA_03310	7330332	nusG	-1.232	2.191e-44	DownRegulated	transcription antitermination protein NusG	Transcription
gene-CCNA_R0098	CCNA_R0098	18668786	CCNA_R0098	-1.231	1.02e-32	DownRegulated	Undefined	Undefined
gene-CCNA_00898	CCNA_00898	7329939	CCNA_00898	-1.229	4.544e-10	DownRegulated	ribosomal large subunit pseudouridine synthase F	Translation, ribosomal structure and biogenesis
gene-CCNA_00552	CCNA_00552	7332242	CCNA_00552	-1.228	5.357e-07	DownRegulated	cupin superfamily protein	General function prediction only
gene-CCNA_00324	CCNA_00324	7330777	CCNA_00324	-1.227	8.67e-21	DownRegulated	ExbD-family protein	Intracellular trafficking, secretion, and vesicular transport
gene-CCNA_03672	CCNA_03672	7331866	CCNA_03672	-1.223	1.778e-14	DownRegulated	superoxide dismutase	Inorganic ion transport and metabolism
gene-CCNA_00210	CCNA_00210	7330256	CCNA_00210	-1.223	9.021e-12	DownRegulated	TonB-dependent receptor	Inorganic ion transport and metabolism
gene-CCNA_03705	CCNA_03705	7331899	CCNA_03705	-1.221	5.641e-37	DownRegulated	hypothetical protein	Function unknown
gene-CCNA_01313	CCNA_01313	7333045	rplP	-1.219	1.704e-47	DownRegulated	LSU ribosomal protein L16P	Translation, ribosomal structure and biogenesis
gene-CCNA_02523	CCNA_02523	7330676	CCNA_02523	-1.217	7.916e-22	DownRegulated	hypothetical protein	Undefined
gene-CCNA_01563	CCNA_01563	7331541	CCNA_01563	-1.213	5.242e-23	DownRegulated	2-dehydro-3-deoxygluconokinase	Carbohydrate transport and metabolism
gene-CCNA_R0108	CCNA_R0108	18668804	CCNA_R0108	-1.213	8.569e-12	DownRegulated	Undefined	Undefined
gene-CCNA_01320	CCNA_01320	7333052	rpsH	-1.212	2.328e-71	DownRegulated	SSU ribosomal protein S8P	Translation, ribosomal structure and biogenesis
gene-CCNA_03108	CCNA_03108	7330946	CCNA_03108	-1.209	1.489e-08	DownRegulated	TonB-dependent outer membrane receptor	Inorganic ion transport and metabolism
gene-CCNA_01307	CCNA_01307	7333039	rplD	-1.207	8.304e-49	DownRegulated	LSU ribosomal protein L1E-L4P	Translation, ribosomal structure and biogenesis
gene-CCNA_01332	CCNA_01332	7331787	rplQ	-1.202	2.406e-44	DownRegulated	LSU ribosomal protein L17P	Translation, ribosomal structure and biogenesis
gene-CCNA_01746	CCNA_01746	7331211	CCNA_01746	-1.2	9.401e-29	DownRegulated	malonyl-CoA-(acyl-carrier-protein) transacylase FabD	Lipid transport and metabolism
gene-CCNA_02694	CCNA_02694	7332797	CCNA_02694	-1.194	3.417e-11	DownRegulated	acetamidase/formamidase family protein	Energy production and conversion
gene-CCNA_R0001	CCNA_R0001	7332164	CCNA_R0001	-1.193	1.191e-17	DownRegulated	Undefined	Undefined
gene-CCNA_03428	CCNA_03428	7332102	CCNA_03428	-1.193	1.199e-17	DownRegulated	conserved hypothetical cytosolic protein	Function unknown
gene-CCNA_02658	CCNA_02658	7332761	CCNA_02658	-1.192	1.605e-08	DownRegulated	3-hydroxybutyryl-CoA dehydratase	Lipid transport and metabolism
gene-CCNA_01316	CCNA_01316	7333048	rplN	-1.188	1.548e-38	DownRegulated	LSU ribosomal protein L14P	Translation, ribosomal structure and biogenesis
gene-CCNA_01312	CCNA_01312	7333044	rpsC	-1.187	2.191e-44	DownRegulated	SSU ribosomal protein S3P	Translation, ribosomal structure and biogenesis
gene-CCNA_00282	CCNA_00282	7330735	CCNA_00282	-1.186	0.0001178	DownRegulated	conserved cell surface protein	Undefined
gene-CCNA_01305	CCNA_01305	7333037	rpsJ	-1.185	1.168e-58	DownRegulated	SSU ribosomal protein S10P	Translation, ribosomal structure and biogenesis
gene-CCNA_03337	CCNA_03337	7330361	pal	-1.185	2.571e-17	DownRegulated	peptidoglycan-associated lipoprotein pal	Cell wall/membrane/envelope biogenesis
gene-CCNA_01545	CCNA_01545	7333220	CCNA_01545	-1.185	8.258e-08	DownRegulated	NAD(FAD)-utilizing dehydrogenase	General function prediction only
gene-CCNA_01747	CCNA_01747	7331212	CCNA_01747	-1.184	1.302e-10	DownRegulated	3-oxoacyl-(acyl-carrier protein) reductase	Lipid transport and metabolism|Secondary metabolites biosynthesis, transport and catabolism|General function prediction only
gene-CCNA_03205	CCNA_03205	7330799	CCNA_03205	-1.183	1.248e-28	DownRegulated	M28-family zinc peptidase	Posttranslational modification, protein turnover, chaperones
gene-CCNA_R0129	CCNA_R0129	18668850	CCNA_R0129	-1.181	0.002328	DownRegulated	Undefined	Undefined
gene-CCNA_00425	CCNA_00425	7330552	CCNA_00425	-1.176	4.001e-20	DownRegulated	hypothetical protein	Undefined
gene-CCNA_00933	CCNA_00933	7333063	CCNA_00933	-1.169	1.633e-14	DownRegulated	M28 Zn-Peptidase	Posttranslational modification, protein turnover, chaperones
gene-CCNA_00701	CCNA_00701	7330510	cspB	-1.168	1.965e-25	DownRegulated	cold shock protein CspB	Transcription
gene-CCNA_03347	CCNA_03347	7330371	CCNA_03347	-1.166	2.64e-08	DownRegulated	N-acyl-L-amino acid amidohydrolase	Amino acid transport and metabolism
gene-CCNA_00899	CCNA_00899	7329940	CCNA_00899	-1.164	5.38e-27	DownRegulated	bacterial peptide chain Release factor 1 (RF-1)	Translation, ribosomal structure and biogenesis
gene-CCNA_01319	CCNA_01319	7333051	rpsN	-1.163	3.972e-36	DownRegulated	SSU ribosomal protein S14P	Translation, ribosomal structure and biogenesis
gene-CCNA_01159	CCNA_01159	7331530	CCNA_01159	-1.156	1.296e-17	DownRegulated	transporter, major facilitator superfamily	Carbohydrate transport and metabolism
gene-CCNA_01698	CCNA_01698	7331758	CCNA_01698	-1.153	1.393e-11	DownRegulated	endo-1,3-1,4-beta glucanase-related protein	Undefined
gene-CCNA_00350	CCNA_00350	7331049	CCNA_00350	-1.148	1.971e-20	DownRegulated	hypothetical protein	Function unknown
gene-CCNA_00358	CCNA_00358	7331057	CCNA_00358	-1.146	7.483e-08	DownRegulated	delta 3,5-delta2,4-dienoyl-CoA isomerase precursor	Lipid transport and metabolism
gene-CCNA_01602	CCNA_01602	7331580	CCNA_01602	-1.141	5.513e-09	DownRegulated	glutathione S-transferase	Posttranslational modification, protein turnover, chaperones
gene-CCNA_03910	CCNA_03910	17829448	CCNA_03910	-1.14	1.217e-08	DownRegulated	hypothetical protein	Undefined
gene-CCNA_01322	CCNA_01322	7333054	rplR	-1.14	4.752e-17	DownRegulated	LSU ribosomal protein L18P	Translation, ribosomal structure and biogenesis
gene-CCNA_01435	CCNA_01435	7330165	CCNA_01435	-1.138	0.000919	DownRegulated	hypothetical protein	Undefined
gene-CCNA_R0056	CCNA_R0056	7331622	CCNA_R0056	-1.134	1.359e-18	DownRegulated	Undefined	Undefined
gene-CCNA_00045	CCNA_00045	7332135	CCNA_00045	-1.132	1.128e-44	DownRegulated	inorganic pyrophosphatase	Energy production and conversion|Inorganic ion transport and metabolism
gene-CCNA_03575	CCNA_03575	7332573	CCNA_03575	-1.127	3.037e-15	DownRegulated	3-ketoacyl-CoA thiolase	Lipid transport and metabolism
gene-CCNA_01186	CCNA_01186	7333579	CCNA_01186	-1.127	3.997e-20	DownRegulated	hypothetical protein	Undefined
gene-CCNA_00765	CCNA_00765	7332852	CCNA_00765	-1.125	7.471e-12	DownRegulated	hypothetical protein	Undefined
gene-CCNA_01960	CCNA_01960	7330100	CCNA_01960	-1.125	1.517e-20	DownRegulated	acetyl-CoA carboxylase biotin carboxyl carrier protein subunit	Coenzyme transport and metabolism|Lipid transport and metabolism
gene-CCNA_00276	CCNA_00276	7330729	CCNA_00276	-1.123	0.0004077	DownRegulated	hypothetical protein	Function unknown
gene-CCNA_01608	CCNA_01608	7331586	CCNA_01608	-1.123	0.007041	DownRegulated	TetR-family transcriptional regulator	Transcription
gene-CCNA_03699	CCNA_03699	7331893	CCNA_03699	-1.123	1.867e-18	DownRegulated	peptidase, M16 family	General function prediction only
gene-CCNA_00781	CCNA_00781	7332870	cpdR	-1.122	5.056e-15	DownRegulated	two-component receiver protein CpdR	Signal transduction mechanisms|Transcription
gene-CCNA_03634	CCNA_03634	7329719	CCNA_03634	-1.119	5.891e-09	DownRegulated	DoxX family protein	Undefined
gene-CCNA_01427	CCNA_01427	7330156	bamE	-1.113	9.137e-15	DownRegulated	beta-barrel assembly machine (BAM) protein BamE	Cell wall/membrane/envelope biogenesis
gene-CCNA_02540	CCNA_02540	7330693	CCNA_02540	-1.11	8.601e-12	DownRegulated	N-acyl-L-amino acid amidohydrolase	General function prediction only
gene-CCNA_R0052	CCNA_R0052	7332621	CCNA_R0052	-1.108	2.674e-11	DownRegulated	Undefined	Undefined
gene-CCNA_00388	CCNA_00388	7331087	CCNA_00388	-1.108	8.278e-11	DownRegulated	esterase lipase Family protein	Coenzyme transport and metabolism|General function prediction only
gene-CCNA_01415	CCNA_01415	7330144	CCNA_01415	-1.107	5.556e-12	DownRegulated	methyltransferase	General function prediction only
gene-CCNA_02419	CCNA_02419	7331652	tonB1	-1.107	1.722e-36	DownRegulated	TonB1 protein	Undefined
gene-CCNA_01330	CCNA_01330	7331785	rpoA	-1.104	6.78e-62	DownRegulated	DNA-directed RNA polymerase alpha chain	Transcription
gene-CCNA_R0190	CCNA_R0190	18668958	CCNA_R0190	-1.103	0.0004708	DownRegulated	Undefined	Undefined
gene-CCNA_01309	CCNA_01309	7333041	rplB	-1.101	1.835e-77	DownRegulated	LSU ribosomal protein L2P	Translation, ribosomal structure and biogenesis
gene-CCNA_01539	CCNA_01539	7333214	CCNA_01539	-1.1	6.661e-06	DownRegulated	pirin family protein	General function prediction only
gene-CCNA_01950	CCNA_01950	7330090	CCNA_01950	-1.098	2.415e-18	DownRegulated	peptide chain Release factor 2 (RF-2)	Translation, ribosomal structure and biogenesis
gene-CCNA_02194	CCNA_02194	7333445	CCNA_02194	-1.098	2.234e-21	DownRegulated	fumarate hydratase	Energy production and conversion
gene-CCNA_03617	CCNA_03617	7329700	CCNA_03617	-1.096	0.006871	DownRegulated	Copper(I)-binding protein	Inorganic ion transport and metabolism
gene-CCNA_R0036	CCNA_R0036	7330181	CCNA_R0036	-1.093	6.465e-06	DownRegulated	Undefined	Undefined
gene-CCNA_R0023	CCNA_R0023	7329762	CCNA_R0023	-1.091	1.238e-07	DownRegulated	Undefined	Undefined
gene-CCNA_02067	CCNA_02067	7330213	CCNA_02067	-1.09	2.478e-21	DownRegulated	conserved membrane spanning protein	Function unknown
gene-CCNA_02041	CCNA_02041	7333372	clpP	-1.088	8.486e-19	DownRegulated	ATP-dependent endopeptidase clp, proteolytic subunit ClpP	Posttranslational modification, protein turnover, chaperones
gene-CCNA_03444	CCNA_03444	7332441	CCNA_03444	-1.085	8.586e-12	DownRegulated	TonB-dependent receptor	Inorganic ion transport and metabolism
gene-CCNA_02683	CCNA_02683	7332786	CCNA_02683	-1.083	6.055e-07	DownRegulated	FAD dependent oxidoreductase	General function prediction only
gene-CCNA_01528	CCNA_01528	7333202	fljK	-1.083	8.871e-43	DownRegulated	flagellin fljK	Cell motility
gene-CCNA_01141	CCNA_01141	7331512	recA	-1.077	1.957e-17	DownRegulated	RecA protein	Replication, recombination and repair
gene-CCNA_02385	CCNA_02385	7332340	CCNA_02385	-1.075	6.552e-42	DownRegulated	3-deoxy-7-phosphoheptulonate synthase	Amino acid transport and metabolism
gene-CCNA_00008	CCNA_00008	7333149	dnaA	-1.074	6.283e-26	DownRegulated	chromosome replication initiator protein DnaA	Replication, recombination and repair
gene-CCNA_R0027	CCNA_R0027	7331479	CCNA_R0027	-1.071	4.959e-12	DownRegulated	Undefined	Undefined
gene-CCNA_03639	CCNA_03639	7329730	CCNA_03639	-1.07	8.533e-15	DownRegulated	ferredoxin, 2Fe-2s	Energy production and conversion
gene-CCNA_01143	CCNA_01143	7331514	CCNA_01143	-1.069	4.69e-11	DownRegulated	endoribonuclease L-PSP	Defense mechanisms
gene-CCNA_03537	CCNA_03537	7332535	mmcA	-1.063	1.039e-08	DownRegulated	SOS-regulated glyoxalase family protein	General function prediction only
gene-CCNA_03619	CCNA_03619	7329702	CCNA_03619	-1.063	6.148e-13	DownRegulated	zinc metalloprotease	Posttranslational modification, protein turnover, chaperones
gene-CCNA_R0037	CCNA_R0037	7330182	CCNA_R0037	-1.059	4.008e-18	DownRegulated	Undefined	Undefined
gene-CCNA_00758	CCNA_00758	7332845	CCNA_00758	-1.057	4.213e-30	DownRegulated	translation elongation factor P EF-P	Translation, ribosomal structure and biogenesis
gene-CCNA_01795	CCNA_01795	7331261	CCNA_01795	-1.057	5.899e-14	DownRegulated	phosphopyruvate hydratase	Carbohydrate transport and metabolism
gene-CCNA_01592	CCNA_01592	7331570	CCNA_01592	-1.053	2.319e-06	DownRegulated	SN-glycerol-3-phosphate transport ATP-binding protein	Function unknown
gene-CCNA_03897	CCNA_03897	17829432	CCNA_03897	-1.051	1.98e-14	DownRegulated	hypothetical protein	Undefined
gene-CCNA_01386	CCNA_01386	7331844	CCNA_01386	-1.05	1.388e-06	DownRegulated	hypothetical protein	Undefined
gene-CCNA_03704	CCNA_03704	7331898	CCNA_03704	-1.049	7.422e-20	DownRegulated	3-phosphoshikimate 1-carboxyvinyltransferase	Amino acid transport and metabolism
gene-CCNA_02754	CCNA_02754	7330915	CCNA_02754	-1.049	5.82e-10	DownRegulated	L-lysine/L-arginine carboxypeptidase	Secondary metabolites biosynthesis, transport and catabolism
gene-CCNA_01625	CCNA_01625	7331603	CCNA_01625	-1.045	7.047e-10	DownRegulated	aminobenzoyl-glutamate utilization protein B	General function prediction only
gene-CCNA_03931	CCNA_03931	18668825	CCNA_03931	-1.04	1.847e-06	DownRegulated	hypothetical protein	Undefined
gene-CCNA_00767	CCNA_00767	7332854	CCNA_00767	-1.039	5.676e-05	DownRegulated	hypothetical protein	Undefined
gene-CCNA_01308	CCNA_01308	7333040	rplW	-1.038	3.309e-19	DownRegulated	LSU ribosomal protein L23P	Translation, ribosomal structure and biogenesis
gene-CCNA_R0077	CCNA_R0077	7332027	CCNA_R0077	-1.033	9.458e-17	DownRegulated	Undefined	Undefined
gene-CCNA_00398	CCNA_00398	7331097	CCNA_00398	-1.032	4.472e-19	DownRegulated	hypothetical protein	Undefined
gene-CCNA_02741	CCNA_02741	7330902	CCNA_02741	-1.032	9.658e-18	DownRegulated	hypothetical protein	Undefined
gene-CCNA_00010	CCNA_00010	7333151	dnaK	-1.026	3.822e-28	DownRegulated	chaperone protein DnaK	Posttranslational modification, protein turnover, chaperones
gene-CCNA_03370	CCNA_03370	7332044	CCNA_03370	-1.026	0.004407	DownRegulated	acetyltransferase	Transcription|General function prediction only
gene-CCNA_03267	CCNA_03267	7330861	CCNA_03267	-1.023	2.376e-09	DownRegulated	HipB-related transcriptional regulatory protein	Transcription
gene-CCNA_00197	CCNA_00197	7330243	rplS	-1.023	2.678e-31	DownRegulated	LSU ribosomal protein L19P	Translation, ribosomal structure and biogenesis
gene-CCNA_01822	CCNA_01822	7331289	CCNA_01822	-1.022	4.127e-07	DownRegulated	melibiose carrier protein	Carbohydrate transport and metabolism
gene-CCNA_00545	CCNA_00545	7332235	CCNA_00545	-1.021	4.14e-14	DownRegulated	acetoacetyl-CoA reductase	Lipid transport and metabolism|Secondary metabolites biosynthesis, transport and catabolism|General function prediction only
gene-CCNA_R0038	CCNA_R0038	7330185	CCNA_R0038	-1.02	0.001775	DownRegulated	Undefined	Undefined
gene-CCNA_02889	CCNA_02889	7331319	CCNA_02889	-1.017	2.99e-13	DownRegulated	peptidyl-prolyl cis-trans isomerase	Posttranslational modification, protein turnover, chaperones
gene-CCNA_02363	CCNA_02363	7332317	CCNA_02363	-1.016	7.718e-09	DownRegulated	hypothetical protein	Undefined
gene-CCNA_03545	CCNA_03545	7332543	CCNA_03545	-1.016	2.379e-34	DownRegulated	iojap protein family	Translation, ribosomal structure and biogenesis
gene-CCNA_02313	CCNA_02313	7332267	CCNA_02313	-1.012	1.044e-05	DownRegulated	alpha/beta hydrolase family protein	Lipid transport and metabolism
gene-CCNA_02395	CCNA_02395	7331627	CCNA_02395	-1.011	2.669e-13	DownRegulated	hypothetical protein	Undefined
gene-CCNA_01172	CCNA_01172	7333565	CCNA_01172	-1.011	8.68e-17	DownRegulated	AIM24 family protein	Function unknown
gene-CCNA_01437	CCNA_01437	7330167	CCNA_01437	-1.009	1.555e-05	DownRegulated	transglycosylase associated protein	Undefined
gene-CCNA_02039	CCNA_02039	7333370	clpX	-1.006	3.218e-34	DownRegulated	ATP-dependent endopeptidase clp, ATP-binding subunit ClpX	Posttranslational modification, protein turnover, chaperones
gene-CCNA_02443	CCNA_02443	7331678	CCNA_02443	-1.006	4.385e-09	DownRegulated	carboxymethylenebutenolidase	Secondary metabolites biosynthesis, transport and catabolism
gene-CCNA_01453	CCNA_01453	7330186	CCNA_01453	-1.004	1.322e-27	DownRegulated	electron transport complex I subunit, NADH-ubiquinone oxidoreductase	Undefined
gene-CCNA_00216	CCNA_00216	7330262	CCNA_00216	-1.004	0.002074	DownRegulated	hot dog superfamily protein	Undefined
gene-CCNA_01785	CCNA_01785	7331250	CCNA_01785	-1.001	8.058e-10	DownRegulated	hypothetical protein	Undefined
gene-CCNA_02648	CCNA_02648	7332751	CCNA_02648	1.001	0.004614	Upregulated	alpha/beta hydrolase family protein	Undefined
gene-CCNA_00712	CCNA_00712	7330521	CCNA_00712	1.002	1.143e-06	Upregulated	hypothetical protein	Undefined
gene-CCNA_R0148	CCNA_R0148	18668881	CCNA_R0148	1.007	0.004234	Upregulated	Undefined	Undefined
gene-CCNA_03019	CCNA_03019	7333309	CCNA_03019	1.009	8.686e-05	Upregulated	TonB-dependent receptor	Inorganic ion transport and metabolism
gene-CCNA_00038	CCNA_00038	7332128	CCNA_00038	1.011	3.431e-11	Upregulated	hypothetical protein	Undefined
gene-CCNA_01468	CCNA_01468	7330202	ccoO	1.02	0.008213	Upregulated	cytochrome cbb3 oxidase, cytochrome c subunit ccoO	Energy production and conversion
gene-CCNA_R0124	CCNA_R0124	18668844	CCNA_R0124	1.024	4.214e-12	Upregulated	Undefined	Undefined
gene-CCNA_02284	CCNA_02284	7332650	CCNA_02284	1.028	9.561e-05	Upregulated	DNA-3-methyladenine glycosylase II	Replication, recombination and repair
gene-CCNA_00296	CCNA_00296	7330749	phoB	1.03	2.579e-11	Upregulated	phosphate regulon response regulator PhoB	Signal transduction mechanisms|Transcription
gene-CCNA_01878	CCNA_01878	7331426	CCNA_01878	1.03	0.009117	Upregulated	long-chain-fatty-acid--CoA ligase	Lipid transport and metabolism|Secondary metabolites biosynthesis, transport and catabolism
gene-CCNA_02893	CCNA_02893	7331323	CCNA_02893	1.031	1.216e-05	Upregulated	beta-xylosidase/alpha-L-arabinofuranosidase	Carbohydrate transport and metabolism
gene-CCNA_02083	CCNA_02083	7330389	scpB	1.034	2.541e-10	Upregulated	chromosome segregation and condensation protein B scpB	Transcription
gene-CCNA_02801	CCNA_02801	7331125	CCNA_02801	1.034	5.872e-05	Upregulated	hypothetical protein	Function unknown
gene-CCNA_02525	CCNA_02525	7330678	CCNA_02525	1.036	7.521e-10	Upregulated	aspartate carbamoyltransferase	Nucleotide transport and metabolism
gene-CCNA_01147	CCNA_01147	7331518	CCNA_01147	1.037	0.0007204	Upregulated	acetyltransferase	Transcription|General function prediction only
gene-CCNA_01506	CCNA_01506	7333180	CCNA_01506	1.04	1.674e-08	Upregulated	cystine transport ATP-binding protein	Amino acid transport and metabolism
gene-CCNA_03456	CCNA_03456	7332453	CCNA_03456	1.041	1.829e-08	Upregulated	esterase/lipase	Lipid transport and metabolism
gene-CCNA_02189	CCNA_02189	7333440	CCNA_02189	1.041	6.137e-15	Upregulated	peptidase, C13 family	Undefined
gene-CCNA_02468	CCNA_02468	7330620	CCNA_02468	1.046	0.002507	Upregulated	hypothetical protein	Undefined
gene-CCNA_02381	CCNA_02381	7332336	CCNA_02381	1.048	0.003359	Upregulated	hypothetical protein	Undefined
gene-CCNA_01883	CCNA_01883	7331431	CCNA_01883	1.049	0.001913	Upregulated	acyl-CoA dehydrogenase	Lipid transport and metabolism
gene-CCNA_01869	CCNA_01869	7331417	CCNA_01869	1.049	3.621e-15	Upregulated	TonB-dependent receptor	Inorganic ion transport and metabolism
gene-CCNA_01840	CCNA_01840	7331388	CCNA_01840	1.05	3.304e-22	Upregulated	MerR-family transcriptional regulator	General function prediction only
gene-CCNA_02649	CCNA_02649	7332752	CCNA_02649	1.051	1.224e-08	Upregulated	PaiB transcriptional regulator	Signal transduction mechanisms
gene-CCNA_03392	CCNA_03392	7332066	CCNA_03392	1.052	1.577e-10	Upregulated	phosphoribosylaminoimidazole carboxylase NCAIR mutase subunit	Nucleotide transport and metabolism
gene-CCNA_01986	CCNA_01986	7330126	lpxB	1.06	2.131e-15	Upregulated	lipid-A-disaccharide synthase	Cell wall/membrane/envelope biogenesis
gene-CCNA_02221	CCNA_02221	7333472	CCNA_02221	1.062	5.047e-33	Upregulated	methionine synthase I metH	Amino acid transport and metabolism
gene-CCNA_02469	CCNA_02469	7330621	CCNA_02469	1.065	7.214e-07	Upregulated	protein hipA	Signal transduction mechanisms
gene-CCNA_02816	CCNA_02816	7331140	CCNA_02816	1.065	2.126e-14	Upregulated	hypothetical protein	Undefined
gene-CCNA_00149	CCNA_00149	7332403	CCNA_00149	1.067	1.362e-09	Upregulated	Cro/CI-family transcriptional regulator	Transcription
gene-CCNA_01884	CCNA_01884	7331432	CCNA_01884	1.069	4.453e-05	Upregulated	acyl-CoA dehydrogenase, short-chain specific	Lipid transport and metabolism
gene-CCNA_00547	CCNA_00547	7332237	CCNA_00547	1.072	4.641e-08	Upregulated	PurR-family transcriptional regulator	Transcription
gene-CCNA_03709	CCNA_03709	7331904	CCNA_03709	1.075	1.97e-06	Upregulated	transposase	Mobilome: prophages, transposons
gene-CCNA_02382	CCNA_02382	7332337	CCNA_02382	1.075	0.001862	Upregulated	membrane peptidase, M23 family	Cell wall/membrane/envelope biogenesis
gene-CCNA_02227	CCNA_02227	7333478	CCNA_02227	1.076	6.556e-05	Upregulated	LysR-family transcriptional regulator	Transcription
gene-CCNA_02791	CCNA_02791	7331115	CCNA_02791	1.076	4.577e-14	Upregulated	FecR family protein	Inorganic ion transport and metabolism|Signal transduction mechanisms
gene-CCNA_01345	CCNA_01345	7331800	CCNA_01345	1.078	1.099e-10	Upregulated	short chain dehydrogenase	Lipid transport and metabolism|Secondary metabolites biosynthesis, transport and catabolism|General function prediction only
gene-CCNA_R0168	CCNA_R0168	18668915	CCNA_R0168	1.084	9.158e-10	Upregulated	Undefined	Undefined
gene-CCNA_01551	CCNA_01551	7333226	CCNA_01551	1.084	1.694e-06	Upregulated	hypothetical protein	Undefined
gene-CCNA_00884	CCNA_00884	7329924	CCNA_00884	1.086	9.553e-17	Upregulated	VapC-like PIN domain ribonuclease toxin	Defense mechanisms
gene-CCNA_03602	CCNA_03602	7329685	CCNA_03602	1.087	1.966e-13	Upregulated	patatin family phospholipase domain protein	General function prediction only
gene-CCNA_02730	CCNA_02730	7330891	CCNA_02730	1.088	1.394e-09	Upregulated	glutathione S-transferase	Posttranslational modification, protein turnover, chaperones
gene-CCNA_02472	CCNA_02472	7330624	CCNA_02472	1.092	0.0003718	Upregulated	cobalt-zinc-cadmium resistance protein czcB	Cell wall/membrane/envelope biogenesis|Defense mechanisms
gene-CCNA_R0137	CCNA_R0137	18668860	CCNA_R0137	1.106	8.579e-06	Upregulated	Undefined	Undefined
gene-CCNA_01667	CCNA_01667	7331727	kdpE	1.106	2.338e-10	Upregulated	two-component response regulator kdpE	Signal transduction mechanisms|Transcription
gene-CCNA_02793	CCNA_02793	7331117	CCNA_02793	1.108	6.409e-10	Upregulated	acylamino-acid-releasing enzyme	Amino acid transport and metabolism
gene-CCNA_00689	CCNA_00689	7330497	CCNA_00689	1.109	5.119e-10	Upregulated	PAS-family hybrid histidine kinase/receiver protein	Signal transduction mechanisms
gene-CCNA_00004	CCNA_00004	7333145	CCNA_00004	1.112	1.134e-07	Upregulated	dephospho-CoA kinase	Coenzyme transport and metabolism
gene-CCNA_R0063	CCNA_R0063	7330886	CCNA_R0063	1.117	3.51e-05	Upregulated	Undefined	Undefined
gene-CCNA_03159	CCNA_03159	7330997	CCNA_03159	1.12	0.0005524	Upregulated	sulfite reductase (NADPH) flavoprotein alpha-component	Inorganic ion transport and metabolism
gene-CCNA_03209	CCNA_03209	7330803	CCNA_03209	1.12	0.00867	Upregulated	acetyl-coenzyme A synthetase	Lipid transport and metabolism
gene-CCNA_02809	CCNA_02809	7331133	CCNA_02809	1.123	5.702e-13	Upregulated	AcrB-family cation/multidrug efflux pump	Inorganic ion transport and metabolism
gene-CCNA_02817	CCNA_02817	7331141	CCNA_02817	1.125	5.392e-29	Upregulated	hypothetical protein	Undefined
gene-CCNA_03155	CCNA_03155	7330993	CCNA_03155	1.128	4.453e-05	Upregulated	PepSY-associated transmembrane protein	Function unknown
gene-CCNA_00818	CCNA_00818	7329854	CCNA_00818	1.128	4.507e-07	Upregulated	glutathione S-transferase	Posttranslational modification, protein turnover, chaperones
gene-CCNA_01255	CCNA_01255	7332984	CCNA_01255	1.136	0.00981	Upregulated	hypothetical protein	Undefined
gene-CCNA_00064	CCNA_00064	7332154	CCNA_00064	1.137	1.19e-08	Upregulated	methyl-accepting chemotaxis protein	Cell motility|Signal transduction mechanisms;Signal transduction mechanisms
gene-CCNA_03307	CCNA_03307	7330329	CCNA_03307	1.138	0.0007724	Upregulated	hypothetical protein	Undefined
gene-CCNA_00238	CCNA_00238	7330284	chvG	1.151	1.971e-25	Upregulated	two-component sensor histidine kinase chvG	Signal transduction mechanisms
gene-CCNA_03297	CCNA_03297	7330319	CCNA_03297	1.152	2.999e-18	Upregulated	hypothetical protein	Undefined
gene-CCNA_R0092	CCNA_R0092	7331977	CCNA_R0092	1.154	0.0008074	Upregulated	Undefined	Undefined
gene-CCNA_02974	CCNA_02974	7333263	relE-3	1.155	1.613e-06	Upregulated	toxin protein relE-3	Mobilome: prophages, transposons
gene-CCNA_01178	CCNA_01178	7333571	CCNA_01178	1.156	0.008076	Upregulated	conserved hypothetical protein, DUF934	Function unknown
gene-CCNA_00294	CCNA_00294	7330747	pstB	1.157	1.772e-18	Upregulated	phosphate transport ATP-binding protein pstB	Inorganic ion transport and metabolism
gene-CCNA_00617	CCNA_00617	7330016	CCNA_00617	1.158	0.006331	Upregulated	arginine N-succinyltransferase, beta chain	Amino acid transport and metabolism
gene-CCNA_02794	CCNA_02794	7331118	CCNA_02794	1.158	0.005395	Upregulated	asparagine synthetase C-terminal domain protein	Amino acid transport and metabolism
gene-CCNA_03196	CCNA_03196	7330790	CCNA_03196	1.161	0.003751	Upregulated	hypothetical protein	Undefined
gene-CCNA_03276	CCNA_03276	7330297	CCNA_03276	1.165	0.001762	Upregulated	glycerophosphoryl diester phosphodiesterase	Lipid transport and metabolism
gene-CCNA_02253	CCNA_02253	7332616	CCNA_02253	1.167	7.46e-16	Upregulated	hybrid CAP effector domain/patatin phospholipase protein	General function prediction only;Signal transduction mechanisms
gene-CCNA_00030	CCNA_00030	7332120	CCNA_00030	1.167	1.647e-15	Upregulated	ribonuclease T2	Translation, ribosomal structure and biogenesis
gene-CCNA_01894	CCNA_01894	7331442	CCNA_01894	1.168	4.692e-09	Upregulated	FAD-NAD(P)-binding protein	Inorganic ion transport and metabolism
gene-CCNA_03861	CCNA_03861	7332709	CCNA_03861	1.176	2.942e-12	Upregulated	pyridoxal 5'-phosphate dependent enzyme class III	General function prediction only
gene-CCNA_02527	CCNA_02527	7330680	CCNA_02527	1.176	9.126e-13	Upregulated	hypothetical protein	Undefined
gene-CCNA_01663	CCNA_01663	7331723	CCNA_01663	1.18	2.073e-17	Upregulated	potassium-transporting ATPase A chain	Inorganic ion transport and metabolism
gene-CCNA_01179	CCNA_01179	7333572	cysH	1.182	0.0003072	Upregulated	3'-phosphoadenosine 5'-phosphosulfate sulfotransferase	Amino acid transport and metabolism|Coenzyme transport and metabolism
gene-CCNA_00084	CCNA_00084	7332175	purH	1.183	1.244e-29	Upregulated	phosphoribosylaminoimidazolecarboxamide formyltransferase/IMP cyclohydrolase	Nucleotide transport and metabolism
gene-CCNA_01691	CCNA_01691	7331751	CCNA_01691	1.183	1.302e-19	Upregulated	tRNA/rRNA methyltransferase	Translation, ribosomal structure and biogenesis
gene-CCNA_01473	CCNA_01473	7330207	fixI	1.185	8.81e-05	Upregulated	E1-E2 cation pump ATPase fixI	Inorganic ion transport and metabolism
gene-CCNA_03973	CCNA_03973	18668921	CCNA_03973	1.187	1.301e-25	Upregulated	hypothetical protein	Undefined
gene-CCNA_00714	CCNA_00714	7330523	CCNA_00714	1.193	2.96e-07	Upregulated	hypothetical protein	Undefined
gene-CCNA_01595	CCNA_01595	7331573	CCNA_01595	1.218	5.446e-08	Upregulated	hypothetical protein	Undefined
gene-CCNA_03440	CCNA_03440	7332437	CCNA_03440	1.223	8.007e-06	Upregulated	hypothetical protein	Function unknown
gene-CCNA_00930	CCNA_00930	7333060	CCNA_00930	1.235	2.909e-07	Upregulated	riboflavin synthase alpha chain	Coenzyme transport and metabolism
gene-CCNA_00049	CCNA_00049	7332139	hipB	1.247	3.533e-11	Upregulated	HTH transcriptional regulator	Transcription
gene-CCNA_01498	CCNA_01498	7333172	CCNA_01498	1.249	1.174e-11	Upregulated	3-hydroxy-3-methylglutaryl CoA synthase	Lipid transport and metabolism;General function prediction only
gene-CCNA_00295	CCNA_00295	7330748	phoU	1.251	2.145e-19	Upregulated	phosphate transport system protein phoU	Inorganic ion transport and metabolism
gene-CCNA_03791	CCNA_03791	7331989	CCNA_03791	1.254	8.595e-13	Upregulated	MarR-family transcriptional regulator	Transcription
gene-CCNA_02526	CCNA_02526	7330679	CCNA_02526	1.254	1.371e-34	Upregulated	dihydroorotase	Nucleotide transport and metabolism
gene-CCNA_01897	CCNA_01897	7331445	CCNA_01897	1.261	1.565e-11	Upregulated	metal-dependent hydrolase	Inorganic ion transport and metabolism
gene-CCNA_00746	CCNA_00746	7332833	CCNA_00746	1.27	5.944e-09	Upregulated	ADA regulatory protein/O6-methylguanine-DNA	Replication, recombination and repair
gene-CCNA_02824	CCNA_02824	7331148	CCNA_02824	1.271	0.0004433	Upregulated	hypothetical protein	Undefined
gene-CCNA_03022	CCNA_03022	7333312	CCNA_03022	1.275	3.121e-06	Upregulated	PiuB-family transmembrane transporter	Function unknown
gene-CCNA_02780	CCNA_02780	7330942	CCNA_02780	1.28	1.508e-40	Upregulated	hypothetical protein	Undefined
gene-CCNA_01200	CCNA_01200	7333593	CCNA_01200	1.282	7.924e-08	Upregulated	TonB-dependent receptor	Inorganic ion transport and metabolism
gene-CCNA_02084	CCNA_02084	7330390	scpA	1.282	3.624e-16	Upregulated	chromosome segregation and condensation protein fusion scpA	Replication, recombination and repair
gene-CCNA_02773	CCNA_02773	7330935	CCNA_02773	1.284	3.162e-11	Upregulated	methyl-accepting chemotaxis protein	Cell motility|Signal transduction mechanisms
gene-CCNA_01570	CCNA_01570	7331548	CCNA_01570	1.286	1.742e-06	Upregulated	penicillin-binding protein	Defense mechanisms
gene-CCNA_00293	CCNA_00293	7330746	pstA	1.297	8.413e-19	Upregulated	phosphate transport system permease protein pstA	Inorganic ion transport and metabolism
gene-CCNA_01907	CCNA_01907	7331456	CCNA_01907	1.298	0.002919	Upregulated	ABC transporter ATP-binding protein	Inorganic ion transport and metabolism
gene-CCNA_02907	CCNA_02907	7331338	CCNA_02907	1.298	0.002009	Upregulated	transposase	Mobilome: prophages, transposons
gene-CCNA_03939	CCNA_03939	18668837	CCNA_03939	1.303	0.0001978	Upregulated	hypothetical protein	Undefined
gene-CCNA_01504	CCNA_01504	7333178	recG	1.306	1.478e-32	Upregulated	ATP-dependent DNA helicase recG	Replication, recombination and repair
gene-CCNA_01569	CCNA_01569	7331547	CCNA_01569	1.312	0.0001743	Upregulated	Helix-turn-helix DNA-binding protein	Transcription
gene-CCNA_03308	CCNA_03308	7330330	CCNA_03308	1.32	2.102e-18	Upregulated	hypothetical protein	Undefined
gene-CCNA_03092	CCNA_03092	7333546	CCNA_03092	1.322	7.872e-22	Upregulated	cytochrome P450 family protein	Secondary metabolites biosynthesis, transport and catabolism|Defense mechanisms
gene-CCNA_02452	CCNA_02452	7331687	CCNA_02452	1.327	0.0009143	Upregulated	hypothetical protein	Undefined
gene-CCNA_00292	CCNA_00292	7330745	pstC	1.332	4.718e-23	Upregulated	phosphate transport system permease protein pstC	Inorganic ion transport and metabolism
gene-CCNA_00480	CCNA_00480	7330607	CCNA_00480	1.335	2.054e-14	Upregulated	bacteriophage P4 integrase	Undefined
gene-CCNA_01617	CCNA_01617	7331595	CCNA_01617	1.357	3.265e-07	Upregulated	acetyltransferase	Translation, ribosomal structure and biogenesis|Posttranslational modification, protein turnover, chaperones
gene-CCNA_R0183	CCNA_R0183	18668946	CCNA_R0183	1.362	0.000217	Upregulated	Undefined	Undefined
gene-CCNA_02790	CCNA_02790	7331114	CCNA_02790	1.366	2.392e-19	Upregulated	RNA polymerase ECF-type sigma factor	Transcription
gene-CCNA_01477	CCNA_01477	7330211	hemN	1.368	0.000489	Upregulated	oxygen-independent coproporphyrinogen-III oxidase hemN	Coenzyme transport and metabolism
gene-CCNA_02903	CCNA_02903	7331333	CCNA_02903	1.369	2.781e-06	Upregulated	bifunctional D-altronate/D-mannonate dehydratase	Cell wall/membrane/envelope biogenesis|General function prediction only
gene-CCNA_01582	CCNA_01582	7331560	CCNA_01582	1.385	0.0006151	Upregulated	Glutathione-dependent formaldehyde-activating enzyme	Function unknown
gene-CCNA_03494	CCNA_03494	7332491	CCNA_03494	1.386	2.921e-18	Upregulated	patatin-like phospholipase	General function prediction only
gene-CCNA_03465	CCNA_03465	7332462	gcvT	1.389	1.111e-27	Upregulated	glycine cleavage system aminomethyltransferase T	Amino acid transport and metabolism
gene-CCNA_02778	CCNA_02778	7330940	CCNA_02778	1.422	0.003035	Upregulated	hypothetical protein	Undefined
gene-CCNA_03464	CCNA_03464	7332461	CCNA_03464	1.422	2.018e-32	Upregulated	glycine cleavage system H protein	Amino acid transport and metabolism
gene-CCNA_02757	CCNA_02757	7330919	CCNA_02757	1.422	2.098e-10	Upregulated	sugar fermentation stimulation protein A	Carbohydrate transport and metabolism|Signal transduction mechanisms
gene-CCNA_03957	CCNA_03957	18668884	CCNA_03957	1.434	5.313e-05	Upregulated	SirA/YedF/YeeD family regulatory protein	Undefined
gene-CCNA_01909	CCNA_01909	7330048	CCNA_01909	1.446	6.241e-14	Upregulated	ABC transporter substrate-binding protein	Inorganic ion transport and metabolism
gene-CCNA_02471	CCNA_02471	7330623	CCNA_02471	1.449	1.863e-07	Upregulated	cobalt-zinc-cadmium resistance protein czcC	Cell wall/membrane/envelope biogenesis
gene-CCNA_01472	CCNA_01472	7330206	fixH	1.47	0.006199	Upregulated	cation pump-linked membrane protein fixH	Inorganic ion transport and metabolism
gene-CCNA_00239	CCNA_00239	7330285	hprK	1.47	2.256e-25	Upregulated	serine kinase/phosphatase HprK	Signal transduction mechanisms
gene-CCNA_00550	CCNA_00550	7332240	CCNA_00550	1.476	3.445e-14	Upregulated	LacI-family transcriptional regulator	Transcription
gene-CCNA_00813	CCNA_00813	7329849	CCNA_00813	1.481	2.014e-13	Upregulated	flavin-binding monooxygenase-related protein	Inorganic ion transport and metabolism
gene-CCNA_02788	CCNA_02788	7331112	CCNA_02788	1.511	0.001371	Upregulated	Xre-family transcriptional regulator	Transcription
gene-CCNA_03372	CCNA_03372	7332046	CCNA_03372	1.517	0.002783	Upregulated	bacterioferritin-associated ferredoxin	Inorganic ion transport and metabolism
gene-CCNA_02820	CCNA_02820	7331144	CCNA_02820	1.521	1.954e-37	Upregulated	TadG-family protein	Intracellular trafficking, secretion, and vesicular transport|Extracellular structures
gene-CCNA_01868	CCNA_01868	7331416	CCNA_01868	1.533	7.81e-09	Upregulated	2H phosphodiesterase family protein	Function unknown
gene-CCNA_02804	CCNA_02804	7331128	CCNA_02804	1.537	0.00726	Upregulated	hypothetical protein	Undefined
gene-CCNA_03927	CCNA_03927	18668820	CCNA_03927	1.557	1.238e-07	Upregulated	hypothetical protein	Undefined
gene-CCNA_02441	CCNA_02441	7331676	CCNA_02441	1.573	5.179e-05	Upregulated	HTH DNA-binding protein	Undefined
gene-CCNA_02310	CCNA_02310	7332264	CCNA_02310	1.586	4.192e-08	Upregulated	glycosyl hydrolase, family 9	Undefined
gene-CCNA_03463	CCNA_03463	7332460	CCNA_03463	1.628	6.786e-41	Upregulated	glycine cleavage system protein P, N-terminal domain	Amino acid transport and metabolism
gene-CCNA_00882	CCNA_00882	7329922	CCNA_00882	1.639	1.048e-16	Upregulated	hypothetical protein	Undefined
gene-CCNA_02783	CCNA_02783	7331026	CCNA_02783	1.643	2.313e-37	Upregulated	two-component response regulator	Signal transduction mechanisms
gene-CCNA_02808	CCNA_02808	7331132	CCNA_02808	1.647	0.005696	Upregulated	hypothetical protein	Undefined
gene-CCNA_00298	CCNA_00298	7330751	CCNA_00298	1.652	8.384e-11	Upregulated	hypothetical protein	Undefined
gene-CCNA_03462	CCNA_03462	7332459	CCNA_03462	1.664	4.824e-29	Upregulated	glycine cleavage system protein P, C-terminal domain	Amino acid transport and metabolism
gene-CCNA_03979	CCNA_03979	18668930	CCNA_03979	1.674	5.038e-10	Upregulated	hypothetical protein	Undefined
gene-CCNA_03312	CCNA_03312	7330335	CCNA_03312	1.68	0.009704	Upregulated	hypothetical protein	Undefined
gene-CCNA_02781	CCNA_02781	7330943	CCNA_02781	1.693	6.475e-61	Upregulated	hypothetical protein	Undefined
gene-CCNA_02815	CCNA_02815	7331139	CCNA_02815	1.705	2.405e-38	Upregulated	ice nucleation protein	Transcription
gene-CCNA_01206	CCNA_01206	7333599	CCNA_01206	1.706	0.0005485	Upregulated	ABC transporter permease protein	Defense mechanisms
gene-CCNA_02825	CCNA_02825	7331149	CCNA_02825	1.737	5.028e-09	Upregulated	transposase	Mobilome: prophages, transposons
gene-CCNA_02792	CCNA_02792	7331116	CCNA_02792	1.772	3.509e-34	Upregulated	TonB-dependent outer membrane receptor	Inorganic ion transport and metabolism
gene-CCNA_R0169	CCNA_R0169	18668916	CCNA_R0169	1.797	1.902e-05	Upregulated	Undefined	Undefined
gene-CCNA_R0174	CCNA_R0174	18668928	CCNA_R0174	1.805	2.289e-23	Upregulated	Undefined	Undefined
gene-CCNA_02787	CCNA_02787	7331111	CCNA_02787	1.807	1.918e-25	Upregulated	hypothetical protein	Undefined
gene-CCNA_02806	CCNA_02806	7331130	CCNA_02806	1.814	3.475e-19	Upregulated	nickel-cobalt-cadmium resistance protein NccC	Cell wall/membrane/envelope biogenesis
gene-CCNA_01483	CCNA_01483	7333157	CCNA_01483	1.826	0.001856	Upregulated	hypothetical protein	Undefined
gene-CCNA_01908	CCNA_01908	7329888	CCNA_01908	1.858	0.002225	Upregulated	ABC-type transporter, permease component	Inorganic ion transport and metabolism
gene-CCNA_02807	CCNA_02807	7331131	CCNA_02807	1.921	3.055e-11	Upregulated	nickel-cobalt-cadmium resistance protein NccB	Cell wall/membrane/envelope biogenesis|Defense mechanisms
gene-CCNA_02786	CCNA_02786	7331110	CCNA_02786	1.925	1.25e-30	Upregulated	guanylate cyclase	Signal transduction mechanisms
gene-CCNA_02785	CCNA_02785	7331109	CCNA_02785	1.95	4.274e-37	Upregulated	TIR-like nucleotide binding protein	General function prediction only;Signal transduction mechanisms
gene-CCNA_01837	CCNA_01837	7331385	CCNA_01837	2.005	2.529e-18	Upregulated	transposase, IS30 family	Mobilome: prophages, transposons
gene-CCNA_02784	CCNA_02784	7331108	CCNA_02784	2.024	9.014e-27	Upregulated	hypothetical protein	Undefined
gene-CCNA_01503	CCNA_01503	7333176	CCNA_01503	2.058	6.687e-06	Upregulated	phosphotransferase family protein	General function prediction only
gene-CCNA_01474	CCNA_01474	7330208	ccoS	2.264	0.001918	Upregulated	cytochrome cbb3 oxidase maturation protein ccoS	Inorganic ion transport and metabolism
gene-CCNA_03708	CCNA_03708	7331903	CCNA_03708	2.744	3.018e-05	Upregulated	transposase	Undefined
