# Supplementary material for: The DEAD-box RNA helicase RhlB is required for efficient RNA processing at low temperature in Caulobacter
Source: Microbiol Spectr. 2023 Oct 18;11(6):e01934-23. doi: 10.1128/spectrum.01934-23 (PMC10715135; doi:10.1128/spectrum.01934-23)
Supplement: Table S4 — Genes with differential mRNA decay in the rhlB mutant. [file spectrum.01934-23-s0003.xlsx]

## Sheet: Summary
Supplemental Material - Table S4: Genes with differential mRNA decay in the rhlB mutant
The DEAD-box RNA helicase RhlB is required for efficient RNA processing at low temperature in Caulobacter
Hugo L. de Araújoa*, Beatriz A. Picinatob*, Alan P.R. Lorenzettib, Nisansala S. Muthunayakec$, I.W. Rathnayaka-Mudiyanselagec, Naara M. dos Santosa, Jared Schraderc, Tie Koideb, Marilis V. Marquesa
Column fields		Description
gene		name of annotaded gene
NA1000 Half-life (min)		half-life in minutes of respective gene in the wt (NA1000) strain
ΔrhlB Half-life (min)		half-life in minutes of respective gene in the mutant (ΔrhlB) strain
Methodology
Aliquots from cultures grown in PYE were taken before (t0) the addition of rifampicin (200 μg/ml) and after 2 (t2), 4 (t4), and 6 (t6) min at both temperatures. Total RNA was extracted from each sample and RT-qPCR was performed using primer pairs to amplify each gene (Table S2). To determine the mRNA decay rate in each condition, the CT of the t0 time point was used as a reference to calculate th…

## Sheet: Table S4
gene	NA1000 Half-life (min)	ΔrhlB Half-life (min)
CCNA_00126	3.6499	2.16254
CCNA_00169	4.95068	3.24976
CCNA_00261	4.20077	2.37643
CCNA_00269	2.90055	1.70761
CCNA_00317	2.05425	1.7864
CCNA_00328	2.80258	1.54557
CCNA_00357	2.1222	1.93007
CCNA_00396	2.78652	1.90798
CCNA_00434	7.67884	3.13549
CCNA_00441	3.28773	1.67167
CCNA_00530	4.52866	2.13535
CCNA_00556	2.63336	2.27853
CCNA_00718	2.32518	1.84287
CCNA_00744	2.67826	2.02327
CCNA_00765	1.01189	1.90124
CCNA_00818	8.237	3.04036
CCNA_00823	3.73423	2.01499
CCNA_00830	1.01948	1.85916
CCNA_00836	6.43169	2.8802
CCNA_00855	2.44799	3.50026
CCNA_00903	2.54151	1.74405
CCNA_00982	3.10002	2.0571
CCNA_00987	5.66413	2.50451
CCNA_01042	4.15948	2.6686
CCNA_01046	1.4587	1.11677
CCNA_01054	2.87543	1.98457
CCNA_01066	1.64937	2.06427
CCNA_01068	2.83562	1.9378
CCNA_01092	4.68272	2.16573
CCNA_01110	1.39117	1.91003
CCNA_01143	4.45257	2.13778
CCNA_01186	4.38002	2.94458
CCNA_01306	2.44534	1.65625
CCNA_01316	1.55317	1.26307
CCNA_01318	1.40439	1.24603
CCNA_01330	1.96765	1.51495
CCNA_01345	4.13234	2.16135
CCNA_01351	1.46916	2.03588
CCNA_01354	5.76874	3.15142
CCNA_01444	1.97582	1.63407
CCNA_01449	2.48689	1.6128
CCNA_01535	1.71391	1.07096
CCNA_01546	4.15583	1.83416
CCNA_01567	2.29734	1.07273
CCNA_01570	1.70183	2.758
CCNA_01671	3.25136	1.24427
CCNA_01684	3.69762	2.40567
CCNA_01717	1.03936	2.40097
CCNA_01727	2.40783	1.98739
CCNA_01729	1.74984	1.46856
CCNA_01730	1.47077	1.87638
CCNA_01740	1.75602	1.30357
CCNA_01743	4.53793	2.38888
CCNA_01745	4.6732	1.64332
CCNA_01757	1.45601	1.68286
CCNA_01779	7.70683	1.21253
CCNA_01852	1.43554	3.26864
CCNA_01858	2.75859	5.73217
CCNA_01886	3.62391	2.51734
CCNA_01923	2.96375	7.11208
CCNA_01943	1.93325	1.18672
CCNA_01984	2.98922	2.39734
CCNA_01997	3.92309	2.10478
CCNA_01999	2.60579	1.79298
CCNA_02000	2.61628	1.86751
CCNA_02009	5.68636	2.41135
CCNA_02010	3.96004	2.24501
CCNA_02041	2.94493	1.7795
CCNA_02096	6.31117	1.91391
CCNA_02140	1.6981	2.1658
CCNA_02145	2.9445	1.80315
CCNA_02184	1.32205	3.23899
CCNA_02194	3.45382	2.32045
CCNA_02222	1.48804	2.10768
CCNA_02291	6.49775	3.9343
CCNA_02346	2.18842	1.84711
CCNA_02358	3.25453	2.46682
CCNA_02381	3.43615	2.56107
CCNA_02388	2.00351	1.18432
CCNA_02421	7.88647	2.38933
CCNA_02457	2.85601	1.97887
CCNA_02532	5.34389	2.39843
CCNA_02558	2.64076	2.23659
CCNA_02600	4.50272	1.94807
CCNA_02607	4.58603	2.31543
CCNA_02619	4.20335	2.09856
CCNA_02637	3.58613	5.10844
CCNA_02792	3.63997	2.58779
CCNA_02796	7.81635	3.91732
CCNA_02814	1.92679	1.72003
CCNA_02847	1.5833	2.04299
CCNA_02854	2.10118	1.76627
CCNA_02897	3.3766	2.20428
CCNA_02910	9.30071	4.37936
CCNA_02939	2.87539	2.01562
CCNA_02941	1.64632	1.1603
CCNA_02948	1.71687	2.31743
CCNA_02992	1.15661	1.97596
CCNA_03001	9.13854	2.04413
CCNA_03043	4.61037	1.88955
CCNA_03108	4.1864	2.48629
CCNA_03127	1.89707	2.32174
CCNA_03143	2.00763	2.28879
CCNA_03165	6.60893	2.81632
CCNA_03167	2.91052	2.0081
CCNA_03254	3.18153	1.2679
CCNA_03282	3.37571	2.21013
CCNA_03323	2.64583	2.21644
CCNA_03337	5.2517	2.72621
CCNA_03341	1.95901	1.17641
CCNA_03358	2.97026	1.85189
CCNA_03384	3.94471	2.39006
CCNA_03385	1.02664	5.36593
CCNA_03476	2.19336	1.86947
CCNA_03499	5.92283	3.07855
CCNA_03513	4.1685	2.04524
CCNA_03517	2.31391	1.80851
CCNA_03538	2.89702	1.93966
CCNA_03557	4.26898	2.23521
CCNA_03609	4.4725	2.02015
CCNA_03621	3.16241	1.47553
CCNA_03647	2.4152	2.02426
CCNA_03660	3.73459	1.83539
CCNA_03671	1.66077	1.73578
CCNA_03673	2.95671	2.19785
CCNA_03730	1.79759	2.09097
CCNA_03758	2.64815	2.05778
CCNA_03767	2.24386	1.5727
CCNA_03777	2.39361	1.9404
CCNA_03796	2.72	1.76981
CCNA_03822	3.60913	2.18471
CCNA_03828	2.11124	1.87466
CCNA_03845	2.1503	1.84935
CCNA_03883	4.0412	1.55247
CCNA_03896	4.95728	1.95188
CCNA_03902	4.02846	2.44715
CCNA_03917	1.04971	3.14022
CCNA_03940	2.4755	6.52724
CCNA_03941	5.00829	2.15809
CCNA_03949	2.43151	2.02525
CCNA_R0017	too long to measure	38.6689
CCNA_R0025	6.28728	8.51416
CCNA_R0040	19.0893	too long to measure
CCNA_R0050	4.18119	12.7157
CCNA_R0095	2.72497	3.43033
CCNA_R0103	9.49629	5.01373
CCNA_R0108	8.87692	too long to measure
CCNA_R0109	4.24288	10.6483
CCNA_R0110	14.4864	18.9235
CCNA_R0117	6.35084	8.07395
CCNA_R0120	8.4814	too long to measure
CCNA_R0131	6.50746	8.91281
CCNA_R0138	6.0603	3.88973
CCNA_R0139	13.2481	5.27191
CCNA_R0143	3.83991	too long to measure
CCNA_R0146	8.20363	3.71496
CCNA_R0147	6.79899	too long to measure
CCNA_R0164	22.239	16.3745
CCNA_R0172	11.5687	22.9343
CCNA_R0182	26.371	11.388
CCNA_R0187	21.3072	too long to measure
CCNA_R0193	8.40936	10.5427
CCNA_R0198	5.81366	4.72452
CCNA_R0204	17.4095	too long to measure
CCNA_R0209	5.85843	4.24193
