# Supplementary material for: The DEAD-box RNA helicase RhlB is required for efficient RNA processing at low temperature in Caulobacter
Source: Microbiol Spectr. 2023 Oct 18;11(6):e01934-23. doi: 10.1128/spectrum.01934-23 (PMC10715135; doi:10.1128/spectrum.01934-23)
Supplement: Table S5 — RhlB-bound RNAs. [file spectrum.01934-23-s0004.xlsx]

## Sheet: Summary
Supplemental Material - Table S5: RhlB-bound RNAs
The DEAD-box RNA helicase RhlB is required for efficient RNA processing at low temperature in Caulobacter
Hugo L. de Araújoa*, Beatriz A. Picinatob*, Alan P.R. Lorenzettib, Nisansala S. Muthunayakec$, I.W. Rathnayaka-Mudiyanselagec, Naara M. dos Santosa, Jared Schraderc, Tie Koideb, Marilis V. Marquesa#
Column fields		Description
gene		name of annotaded gene
product		product of given gene
COG		functional category of given gene in Cluster of Orthologous Groups database
RNASeq 30˚C		whether genes are present in the 30˚C RNASeq analysis as up or downregulated
RNASeq 10˚C		whether genes are present in the 10˚C RNASeq analysis as up or downregulated
Methodology
HITS-CLIP raw data was first processed in the frtc pipeline (https://github.com/alanlorenzetti/frtc/). We merged the resulting BEDgraph coverage replicate files using BEDtools (Quinlan and Hall, 2010) and Bash command lines. Then, we converted the coverage BEDgraph files into BED files, with the BED score column as the read count for the interval. We used the peakcaller Piranha (Uren et al., 2012…

## Sheet: RhlB-bound RNAs
gene	product	COG	RNASeq 30˚C	RNASeq 10˚C
CCNA_00007	SSU ribosomal protein S20P	Translation, ribosomal structure and biogenesis	no	downregulated
CCNA_00008	chromosome replication initiator protein DnaA	Replication, recombination and repair	no	downregulated
CCNA_00010	chaperone protein DnaK	Posttranslational modification, protein turnover, chaperones	no	downregulated
CCNA_00035	tRNA pseudouridine synthase B	Translation, ribosomal structure and biogenesis	no	downregulated
CCNA_00041	protein translation initiation factor 2 IF-2	Translation, ribosomal structure and biogenesis	no	no
CCNA_00042	RNA-binding protein%2C YlxR family	Translation, ribosomal structure and biogenesis;General function prediction only	no	no
CCNA_00135	trypsin-like peptidase	Posttranslational modification, protein turnover, chaperones	no	no
CCNA_00139	magnesium chelatase subunit ChlI-like ATPase	Posttranslational modification, protein turnover, chaperones	no	no
CCNA_00161	hypothetical protein	Undefined	no	no
CCNA_00162	beta-barrel type 2 porin	Function unknown	no	no
CCNA_00198	tRNA (guanine-N1)-methyltransferase	Translation, ribosomal structure and biogenesis	no	no
CCNA_00214	TonB-dependent receptor	Inorganic ion transport and metabolism	no	no
CCNA_00215	SapC surface layer protein	Undefined	no	no
CCNA_00247	two-component receiver protein SpdR	Signal transduction mechanisms|Transcription	no	no
CCNA_00268	DNA polymerase III subunit gamma/tau	Replication, recombination and repair	no	no
CCNA_00273	peptide deformylase	Translation, ribosomal structure and biogenesis	no	no
CCNA_00290	autotransporter outer membrane beta-barrel domain-containing protein	Function unknown	no	no
CCNA_00319	acetyltransferase%2C GNAT family	Translation, ribosomal structure and biogenesis|Posttranslational modification, protein turnover, chaperones	no	downregulated
CCNA_00321	LSU ribosomal protein L21P	Translation, ribosomal structure and biogenesis	no	downregulated
CCNA_00322	hypothetical protein	Undefined	no	no
CCNA_00342	2-oxoglutarate dehydrogenase E1 component	Energy production and conversion	no	no
CCNA_00343	dihydrolipoamide succinyltransferase	Energy production and conversion	no	no
CCNA_00365	ornithine decarboxylase	Amino acid transport and metabolism	no	downregulated
CCNA_00370	ATP synthase B chain	Energy production and conversion	no	no
CCNA_00371	ATP synthase B' chain	Energy production and conversion	no	no
CCNA_00374	putative ATP synthase protein I	Energy production and conversion	no	no
CCNA_00397	acetolactate synthase	Amino acid transport and metabolism|Coenzyme transport and metabolism	no	no
CCNA_00415	TPR repeat family protein	General function prediction only	no	no
CCNA_00422	SDR pteridine reductase	Lipid transport and metabolism|Secondary metabolites biosynthesis, transport and catabolism|General function prediction only	no	no
CCNA_00484	hypothetical protein	Undefined	no	no
CCNA_00496	threonyl-tRNA synthetase	Translation, ribosomal structure and biogenesis	no	no
CCNA_00497	smooth LPS biosynthesis glycosyltransferase	Carbohydrate transport and metabolism	no	no
CCNA_00505	ubiquinol-cytochrome c reductase iron-sulfur subunit	Energy production and conversion	no	no
CCNA_00506	cytochrome b	Energy production and conversion	no	no
CCNA_00507	cytochrome c1	Energy production and conversion	no	no
CCNA_00515	5-methyltetrahydropteroyltriglutamate-- homocysteine methyltransferase	Amino acid transport and metabolism	no	no
CCNA_00530	LSU ribosomal protein L10P	Translation, ribosomal structure and biogenesis	no	downregulated
CCNA_00531	LSU ribosomal protein L12P (L7/L12)	Translation, ribosomal structure and biogenesis	no	downregulated
CCNA_00536	DNA-directed RNA polymerase beta chain	Transcription	no	no
CCNA_00537	DNA-directed RNA polymerase beta' chain	Transcription	no	no
CCNA_00544	acetyl-CoA acetyltransferase	Lipid transport and metabolism	no	no
CCNA_00593	hypothetical protein	Undefined	no	no
CCNA_00677	LSU ribosomal protein L1P	Translation, ribosomal structure and biogenesis	no	downregulated
CCNA_00721	chaperonin GroEL	Posttranslational modification, protein turnover, chaperones	no	no
CCNA_00722	chaperonin GroES	Posttranslational modification, protein turnover, chaperones	downregulated	downregulated
CCNA_00763	electron transfer flavoprotein alpha subunit	Energy production and conversion	no	no
CCNA_00886	aspartokinase	Amino acid transport and metabolism	no	no
CCNA_00919	hypothetical protein	Undefined	no	no
CCNA_00920	hypothetical protein	Undefined	no	no
CCNA_00929	riboflavin biosynthesis protein RibD	Coenzyme transport and metabolism	no	no
CCNA_00930	riboflavin synthase alpha chain	Coenzyme transport and metabolism	no	upregulated
CCNA_00931	GTP cyclohydrolase II/3%2C4-dihydroxy-2-butanone-4-phosphate synthase	Coenzyme transport and metabolism	no	no
CCNA_00932	6%2C7-dimethyl-8-ribityllumazine synthase	Coenzyme transport and metabolism	no	no
CCNA_00933	M28 Zn-Peptidase	Posttranslational modification, protein turnover, chaperones	no	downregulated
CCNA_00948	CtrA inhibitory protein SciP	Undefined	no	downregulated
CCNA_01057	hypothetical protein	Undefined	no	no
CCNA_01059	S-layer protein rsaA	Undefined	no	downregulated
CCNA_01090	hypothetical protein	Function unknown	no	no
CCNA_01093	hypothetical protein	Undefined	no	downregulated
CCNA_01097	LSU ribosomal protein L20P	Translation, ribosomal structure and biogenesis	no	downregulated
CCNA_01116	histidine protein kinase DivJ	Signal transduction mechanisms	no	no
CCNA_01122	MA superfamily peptidase	Undefined	no	no
CCNA_01154	hypothetical protein	Replication, recombination and repair	no	no
CCNA_01172	AIM24 family protein	Function unknown	no	downregulated
CCNA_01259	class II aldolase and Adducin protein	Carbohydrate transport and metabolism	no	downregulated
CCNA_01298	translation elongation factor Tu (EF-TU)	Translation, ribosomal structure and biogenesis	no	downregulated
CCNA_01306	LSU ribosomal protein L3P	Translation, ribosomal structure and biogenesis	no	no
CCNA_01307	LSU ribosomal protein L1E-L4P	Translation, ribosomal structure and biogenesis	no	downregulated
CCNA_01308	LSU ribosomal protein L23P	Translation, ribosomal structure and biogenesis	no	downregulated
CCNA_01309	LSU ribosomal protein L2P	Translation, ribosomal structure and biogenesis	no	downregulated
CCNA_01310	SSU ribosomal protein S19P	Translation, ribosomal structure and biogenesis	no	downregulated
CCNA_01311	LSU ribosomal protein L22P	Translation, ribosomal structure and biogenesis	no	downregulated
CCNA_01312	SSU ribosomal protein S3P	Translation, ribosomal structure and biogenesis	no	downregulated
CCNA_01314	LSU ribosomal protein L29P	Translation, ribosomal structure and biogenesis	no	downregulated
CCNA_01315	SSU ribosomal protein S17P	Translation, ribosomal structure and biogenesis	no	downregulated
CCNA_01319	SSU ribosomal protein S14P	Translation, ribosomal structure and biogenesis	no	downregulated
CCNA_01320	SSU ribosomal protein S8P	Translation, ribosomal structure and biogenesis	no	downregulated
CCNA_01321	LSU ribosomal protein L6P	Translation, ribosomal structure and biogenesis	no	downregulated
CCNA_01323	SSU ribosomal protein S5P	Translation, ribosomal structure and biogenesis	no	downregulated
CCNA_01324	LSU ribosomal protein L30P	Translation, ribosomal structure and biogenesis	no	downregulated
CCNA_01325	LSU ribosomal protein L15P	Translation, ribosomal structure and biogenesis	no	downregulated
CCNA_01433	integration host factor alpha-subunit	Replication, recombination and repair	no	no
CCNA_01527	flagellin fljL	Cell motility	no	downregulated
CCNA_01536	hypothetical protein	Undefined	no	no
CCNA_01552	polar localization protein TipN	Undefined	no	no
CCNA_01562	4-hydroxy-2-oxoglutarate aldolase/2-dehydro-3-deoxyphosphogluconate aldolase	Carbohydrate transport and metabolism	no	downregulated
CCNA_01585	TonB-dependent receptor	Inorganic ion transport and metabolism	downregulated	downregulated
CCNA_01586	ABC transporter%2C ATP-binding protein	Defense mechanisms	downregulated	no
CCNA_01588	hypothetical protein	Posttranslational modification, protein turnover, chaperones	no	no
CCNA_01732	DNA repair protein RadA	Posttranslational modification, protein turnover, chaperones	no	no
CCNA_01738	TonB-dependent outer membrane receptor	Inorganic ion transport and metabolism	no	downregulated
CCNA_01739	LSU ribosomal protein L9P	Translation, ribosomal structure and biogenesis	no	downregulated
CCNA_01741	SSU ribosomal protein S6P	Translation, ribosomal structure and biogenesis	no	downregulated
CCNA_01749	acyl carrier protein	Lipid transport and metabolism|Secondary metabolites biosynthesis, transport and catabolism	no	downregulated
CCNA_01764	DNA polymerase III%2C chi subunit	Replication, recombination and repair	no	no
CCNA_01800	pyruvate dehydrogenase E1 component beta subunit	Energy production and conversion	no	no
CCNA_01801	hypothetical protein	Undefined	no	no
CCNA_01826	vitamin B12 transporter BtuB	Coenzyme transport and metabolism	no	downregulated
CCNA_01846	two-component sensor histidine kinase	Signal transduction mechanisms	no	no
CCNA_01847	cytochrome c oxidase assembly protein Surf1	Posttranslational modification, protein turnover, chaperones	no	no
CCNA_01848	quinol cytochrome oxidase polypeptide IV	Energy production and conversion	no	no
CCNA_01849	quinol cytochrome oxidase polypeptide III	Energy production and conversion	no	no
CCNA_01850	quinol cytochrome oxidase polypeptide I	Energy production and conversion	no	no
CCNA_01851	quinol cytochrome oxidase polypeptide II	Energy production and conversion	no	no
CCNA_01854	GntR-family transcriptional regulator	Transcription	no	no
CCNA_01858	AraC-family transcriptional regulator	General function prediction only	no	no
CCNA_01923	ATP-dependent RNA helicase RhlB	Replication, recombination and repair	no	no
CCNA_01954	ribonuclease E	Cell cycle control, cell division, chromosome partitioning;Translation, ribosomal structure and biogenesis	no	no
CCNA_01997	ribosome recycling factor (RRF)	Translation, ribosomal structure and biogenesis	no	no
CCNA_01999	translation elongation factor Ts (EF-Ts)	Translation, ribosomal structure and biogenesis	no	no
CCNA_02000	SSU ribosomal protein S2P	Translation, ribosomal structure and biogenesis	no	no
CCNA_02022	NADH-quinone oxidoreductase chain H	Energy production and conversion	no	no
CCNA_02026	CRISPR/Cas system endoribonuclease Cas6-like protein	Undefined	no	no
CCNA_02029	NADH-quinone oxidoreductase chain D	Energy production and conversion	no	no
CCNA_02030	hypothetical protein	Undefined	no	no
CCNA_02032	NADH-quinone oxidoreductase chain B	Energy production and conversion	no	no
CCNA_02033	NADH-quinone oxidoreductase chain A	Energy production and conversion	no	no
CCNA_02037	ATP-dependent endopeptidase Lon	Posttranslational modification, protein turnover, chaperones	no	no
CCNA_02039	ATP-dependent endopeptidase clp%2C ATP-binding subunit ClpX	Posttranslational modification, protein turnover, chaperones	no	downregulated
CCNA_02042	trigger factor chaperone	Posttranslational modification, protein turnover, chaperones	no	downregulated
CCNA_02047	glutamine synthetase	Amino acid transport and metabolism	no	downregulated
CCNA_02070	protein translocase subunit secD	Intracellular trafficking, secretion, and vesicular transport	no	no
CCNA_02075	peptidoglycan binding endopeptidase DipM	Cell wall/membrane/envelope biogenesis	no	no
CCNA_02088	iron-sulfur cluster insertion protein ErpA	Posttranslational modification, protein turnover, chaperones	no	no
CCNA_02133	glucokinase	Carbohydrate transport and metabolism	no	no
CCNA_02135	6-phosphogluconolactonase	Carbohydrate transport and metabolism	no	no
CCNA_02204	ketol-acid reductoisomerase/2-dehydropantoate 2-reductase	Amino acid transport and metabolism|Coenzyme transport and metabolism	no	downregulated
CCNA_02242	PHB granule-associated protein%2C phasin2	Function unknown	no	no
CCNA_02339	class I SAM-dependent methyltransferase	Undefined	no	no
CCNA_02340	class I SAM-dependent methyltransferase	General function prediction only	no	no
CCNA_02341	Hsp20 family protein	Posttranslational modification, protein turnover, chaperones	downregulated	downregulated
CCNA_02342	pentapeptide repeat-containing protein	Function unknown	no	no
CCNA_02409	hybrid sensor histidine kinase/receiver protein	Signal transduction mechanisms	no	no
CCNA_02414	DadA-related amino acid oxidase	Amino acid transport and metabolism	no	no
CCNA_02419	TonB1 protein	Undefined	no	downregulated
CCNA_02420	TonB accessory protein exbD	Intracellular trafficking, secretion, and vesicular transport	no	downregulated
CCNA_02421	TonB accessory protein exbB	Intracellular trafficking, secretion, and vesicular transport	no	downregulated
CCNA_02475	transcriptional regulator vanR	Transcription	no	no
CCNA_02476	vanillate demethylase oxygenase subunit A vanA	Inorganic ion transport and metabolism|General function prediction only	no	no
CCNA_02477	vanillate demethylase oxidoreductase subunit vanB	Energy production and conversion	no	no
CCNA_02487	4-hydroxybenzoate 3-monooxygenase	Coenzyme transport and metabolism|Energy production and conversion	no	no
CCNA_02492	protocatechuate 3%2C4-dioxygenase alpha chain	Secondary metabolites biosynthesis, transport and catabolism	no	no
CCNA_02493	3-carboxy-cis%2Ccis-muconate cycloisomerase	Nucleotide transport and metabolism	no	no
CCNA_02494	3-oxoadipate enol-lactonase/4-carboxymuconolactone decarboxylase	Coenzyme transport and metabolism|General function prediction only;General function prediction only	no	no
CCNA_02528	PlsY-like acyl-phosphate glycerol 3-phosphate acyltransferase	Lipid transport and metabolism	no	no
CCNA_02596	SSU ribosomal protein S4P	Translation, ribosomal structure and biogenesis	no	downregulated
CCNA_02600	S-formylglutathione hydrolase	Defense mechanisms	no	no
CCNA_02601	glutathione-dependent formaldehyde dehydrogenase	General function prediction only	no	downregulated
CCNA_02607	isocitrate dehydrogenase	Energy production and conversion	no	no
CCNA_02612	alanyl-tRNA synthetase	Translation, ribosomal structure and biogenesis	no	no
CCNA_02623	cell division protein FtsZ	Cell cycle control, cell division, chromosome partitioning	no	no
CCNA_02657	DUF3052 family protein	Undefined	no	no
CCNA_02663	RNA polymerase-binding protein DksA	Translation, ribosomal structure and biogenesis	no	no
CCNA_02754	Xaa-Pro dipeptidase	Secondary metabolites biosynthesis, transport and catabolism	no	downregulated
CCNA_02846	DegP/HtrA-family serine protease	Posttranslational modification, protein turnover, chaperones	no	no
CCNA_02848	heme chaperone-apocytochrome heme-lyase	Energy production and conversion|Posttranslational modification, protein turnover, chaperones	no	no
CCNA_02850	cytochrome c-type biogenesis protein ccmI	Energy production and conversion|Posttranslational modification, protein turnover, chaperones	no	no
CCNA_02930	very short patch repair (Vsr) endonuclease	Replication, recombination and repair	no	no
CCNA_02941	transcription elongation factor greA	Transcription	no	downregulated
CCNA_02976	MCP-signal associated domain protein	Undefined	no	no
CCNA_03030	cytochrome c2	Energy production and conversion	no	no
CCNA_03043	type IV pilin protein pilA	Intracellular trafficking, secretion, and vesicular transport|Extracellular structures	no	downregulated
CCNA_03195	RNA polymerase sigma factor RpoH	Transcription	downregulated	no
CCNA_03304	translation elongation factor G (EF-G)	Translation, ribosomal structure and biogenesis	no	no
CCNA_03305	SSU ribosomal protein S7P	Translation, ribosomal structure and biogenesis	no	downregulated
CCNA_03319	ImuA family protein	Function unknown	no	no
CCNA_03325	hypothetical protein	Undefined	no	downregulated
CCNA_03337	peptidoglycan-associated lipoprotein pal	Cell wall/membrane/envelope biogenesis	no	downregulated
CCNA_03358	glyceraldehyde 3-phosphate dehydrogenase	Carbohydrate transport and metabolism	no	no
CCNA_03359	phosphoglycerate kinase	Carbohydrate transport and metabolism	no	no
CCNA_03438	hypothetical protein	Undefined	no	no
CCNA_03471	4-hydroxy-3-methylbut-2-enyl diphosphate reductase	Lipid transport and metabolism	no	no
CCNA_03557	hypothetical protein	Undefined	no	no
CCNA_03559	hypothetical protein	Undefined	no	no
CCNA_03561	ATP synthase gamma chain	Energy production and conversion	no	no
CCNA_03562	ATP synthase alpha chain	Energy production and conversion	no	no
CCNA_03563	ATP synthase delta chain	Energy production and conversion	no	no
CCNA_03609	outer membrane protein	Cell wall/membrane/envelope biogenesis	no	downregulated
CCNA_03614	hypothetical protein	Undefined	no	downregulated
CCNA_03616	PiuB-related membrane protein	Function unknown	no	no
CCNA_03617	Copper(I)-binding protein	Inorganic ion transport and metabolism	no	downregulated
CCNA_03636	biotin synthase	Coenzyme transport and metabolism	no	no
CCNA_03637	inorganic triphosphatase	Inorganic ion transport and metabolism;Function unknown	no	no
CCNA_03672	superoxide dismutase	Inorganic ion transport and metabolism	no	downregulated
CCNA_03686	alpha2 macroglobulin domain-containing extracellular protein	General function prediction only	no	no
CCNA_03702	SSU ribosomal protein S1P	Translation, ribosomal structure and biogenesis	no	no
CCNA_03704	3-phosphoshikimate 1-carboxyvinyltransferase	Amino acid transport and metabolism	no	downregulated
CCNA_03705	TIGR02300 family protein	Function unknown	no	downregulated
CCNA_03710	nitrogen regulatory IIA protein	Carbohydrate transport and metabolism|Signal transduction mechanisms	no	no
CCNA_03767	SSU ribosomal protein S16P	Translation, ribosomal structure and biogenesis	no	downregulated
CCNA_03826	pyocin large subunit family protein	Secondary metabolites biosynthesis, transport and catabolism	no	no
CCNA_03830	HlyD family secretion protein	Defense mechanisms	no	no
CCNA_03850	imidazoleglycerol-phosphate dehydratase	Amino acid transport and metabolism	no	no
CCNA_03890	hypothetical protein	Undefined	no	no
CCNA_03933	killing protein CdzC	Undefined	no	no
CCNA_R0001	tRNA-Thr	Undefined	upregulated	downregulated
CCNA_R0003	tRNA-Arg	Undefined	no	downregulated
CCNA_R0005	4.5S signal recognition particle RNA	Undefined	no	no
CCNA_R0007	tRNA-Ser	Undefined	no	no
CCNA_R0015	tRNA-Val	Undefined	no	no
CCNA_R0024	tRNA-Ser	Undefined	no	no
CCNA_R0030	tRNA-Tyr	Undefined	no	downregulated
CCNA_R0039	tRNA-Arg	Undefined	no	no
CCNA_R0049	tmRNA ssrA acceptor RNA mature 3' fragment	Undefined	no	downregulated
CCNA_R0053	tRNA-Leu	Undefined	no	no
CCNA_R0059	tRNA-Thr	Undefined	no	no
CCNA_R0061	RNase P RNA	Undefined	no	downregulated
CCNA_R0063	minimal medium expressed sRNA	Undefined	no	upregulated
CCNA_R0065	5S ribosomal RNA	Undefined	no	no
CCNA_R0066	23S ribosomal RNA	Undefined	no	no
CCNA_R0069	16S ribosomal RNA	Undefined	no	no
CCNA_R0083	5S ribosomal RNA	Undefined	no	no
CCNA_R0084	23S ribosomal RNA	Undefined	no	no
CCNA_R0085	tRNA-Ala	Undefined	no	no
CCNA_R0086	tRNA-Ile	Undefined	no	no
CCNA_R0087	16S ribosomal RNA	Undefined	no	no
CCNA_R0088	minimal medium expressed sRNA	Undefined	no	no
CCNA_R0090	tRNA-Leu	Undefined	no	downregulated
CCNA_R0098	small non-coding RNA	Undefined	no	downregulated
CCNA_R0176	small non-coding RNA	Undefined	no	no
